# Supplementary material for: Pervasive occurrence of splice-site-creating mutations and their possible involvement in genetic disorders
Source: NPJ Genom Med. 2022 Mar 18;7:22. doi: 10.1038/s41525-022-00294-0 (PMC8933504; doi:10.1038/s41525-022-00294-0)
Supplement: Supplementary file 2 — Supplementary Table 1 [file 41525_2022_294_MOESM2_ESM.xlsx]

## Sheet: Table 1
Supplementary Table 1. List of the 5,656 SCMs identified in the genes responsible for genetic disorders.
Chromosome	SCM position	RS Numbers	Ref	Alt	HGVSc	HGVSp	Alternate allele count	Total number of alleles	Alternate allele frequency	Gene	Δscore	ClinVar	ANNOVAR	Splice site	Exon status	Position of a novel splice site against an annotated splice site	PTC	Protein domain disruption	No. individuals	No. validated individuals	JAF value
chr1	1044006	rs767255310	C	T	ENST00000620552.4:c.1568C>T	ENSP00000484607.1:p.Ala523Val	6	143322	4.18638e-05	AGRN	0.98	Uncertain_significance	nonsynonymous SNV	5′ss	Shrunk	-19	PTC by frameshift	-	0	0	-
chr1	1044016	.	C	T	ENST00000620552.4:c.1578C>T	ENSP00000484607.1:p.Cys526Cys	5	143326	3.48855e-05	AGRN	0.81	Not in ClinVar	synonymous SNV	5′ss	Shrunk	-9	No PTC	Kazal_2,Kazal_1	0	0	-
chr1	1048281	.	G	A	ENST00000620552.4:c.3607G>A	ENSP00000484607.1:p.Gly1203Arg	137	143274	0.00095621	AGRN	0.9	Likely_benign	nonsynonymous SNV	3′ss	Shrunk	+271	PTC by frameshift	-	0	0	-
chr1	1049997	rs113020870	C	T	ENST00000620552.4:c.4425C>T	ENSP00000484607.1:p.Cys1475Cys	413	139428	0.0029621	AGRN	0.98	Benign/Likely_benign	synonymous SNV	5′ss	Shrunk	-42	No PTC	Inter-domain region	6	0	-
chr1	1050571	.	C	T	ENST00000620552.4:c.4707C>T	ENSP00000484607.1:p.Gly1569Gly	3	143238	2.09442e-05	AGRN	0.99	Not in ClinVar	synonymous SNV	5′ss	Shrunk	-22	PTC by frameshift	-	0	0	-
chr1	1051007	rs767266049	A	G	ENST00000620552.4:c.4840-25A>G	-	6	142736	4.20356e-05	AGRN	0.96	Not in ClinVar	In intronic	3′ss	Extended	-24	No PTC	Inter-domain region	0	0	-
chr1	1051367	.	C	G	ENST00000620552.4:c.4966C>G	ENSP00000484607.1:p.Leu1656Val	1	142014	7.04156e-06	AGRN	0.96	Not in ClinVar	nonsynonymous SNV	5′ss	Shrunk	-3	No PTC	Laminin_G_1	1	0	-
chr1	1212652	rs771531096	G	A	ENST00000379236.3:c.423C>T	ENSP00000368538.3:p.Cys141Cys	6	139522	4.3004e-05	TNFRSF4	0.85	Uncertain_significance	synonymous SNV	5′ss	Shrunk	+16	No PTC	TNFR_c6	0	0	-
chr1	1213106	rs756946991	C	T	ENST00000379236.3:c.269-13G>A	-	1	143226	6.98197e-06	TNFRSF4	0.91	Not in ClinVar	In intronic	3′ss	Extended	+11	No PTC	TNFR_c6	0	0	-
chr1	1339449	.	C	T	ENST00000378888.9:c.1055-10G>A	-	1	142922	6.99682e-06	DVL1	0.93	Not in ClinVar	In intronic	3′ss	Extended	+8	PTC in novel exon	-	0	0	-
chr1	1339482	.	A	T	ENST00000378888.9:c.1055-43T>A	-	6	137702	4.35724e-05	DVL1	0.96	Not in ClinVar	In intronic	3′ss	Extended	+41	PTC in novel exon	-	0	0	-
chr1	1341669	.	G	A	ENST00000378888.9:c.603C>T	ENSP00000368166.5:p.Ser201Ser	1	143358	6.97554e-06	DVL1	0.87	Not in ClinVar	synonymous SNV	5′ss	Shrunk	+4	PTC by frameshift	-	0	0	-
chr1	1518908	rs1349054886	G	A	ENST00000378756.7:c.445-13G>A	-	0	143238	0	ATAD3A	1	Not in ClinVar	In intronic	3′ss	Extended	-11	PTC by frameshift	-	0	0	-
chr1	1518987	rs1308954605	C	T	ENST00000378756.7:c.511C>T	ENSP00000368031.3:p.Arg171Ter	3	143278	2.09383e-05	ATAD3A	0.81	Not in ClinVar	stopgain	5′ss	Shrunk	-5	PTC by frameshift	-	0	0	-
chr1	1522941	rs1398966932	C	G	ENST00000378756.7:c.906+42C>G	-	1	142410	7.02198e-06	ATAD3A	0.93	Not in ClinVar	In intronic	5′ss	Extended	+41	PTC by frameshift	-	0	0	-
chr1	1523506	rs369472403	G	A	ENST00000378756.7:c.907-5G>A	-	60	143202	0.000418989	ATAD3A	0.99	Not in ClinVar	In intronic	3′ss	Extended	-3	No PTC	Inter-domain region	1	1	0.44
chr1	1523834	rs543920110	G	A	ENST00000378756.7:c.964-5G>A	-	16	143270	0.000111677	ATAD3A	0.99	Not in ClinVar	In intronic	3′ss	Extended	-3	No PTC	Inter-domain region	0	0	-
chr1	1525302	rs745613030	C	G	ENST00000378756.7:c.1266+11C>G	-	1	143204	6.98305e-06	ATAD3A	0.8	Not in ClinVar	In intronic	5′ss	Extended	+10	PTC by frameshift	-	0	0	-
chr1	2025429	.	C	T	ENST00000378585.6:c.249+28C>T	-	2	143316	1.39552e-05	GABRD	0.84	Not in ClinVar	In intronic	5′ss	Extended	+26	PTC by frameshift	-	0	0	-
chr1	2029150	rs555313992	G	A	ENST00000378585.6:c.731G>A	ENSP00000367848.4:p.Arg244Gln	2	143362	1.39507e-05	GABRD	0.98	Not in ClinVar	nonsynonymous SNV	3′ss	Shrunk	+41	Do not trigger NMD	Neur_chan_memb	0	0	-
chr1	2303099	.	A	G	ENST00000378536.4:c.1091A>G	ENSP00000367797.4:p.Asn364Ser	2	143236	1.3963e-05	SKI	0.94	Not in ClinVar	nonsynonymous SNV	5′ss	Shrunk	-5	PTC by frameshift	-	0	0	-
chr1	2306219	.	C	T	ENST00000378536.4:c.1967C>T	ENSP00000367797.4:p.Ala656Val	3	143272	2.09392e-05	SKI	0.82	Uncertain_significance	nonsynonymous SNV	5′ss	Shrunk	-33	No PTC	Inter-domain region	0	0	-
chr1	2405832	.	C	T	ENST00000288774.7:c.975G>A	ENSP00000288774.3:p.Ala325Ala	17	143366	0.000118578	PEX10	0.83	Conflicting_interpretations_of_pathogenicity	synonymous SNV	3′ss	Shrunk	-4	No PTC	Inter-domain region	0	0	-
chr1	3402786	.	T	A	ENST00000270722.9:c.677-5T>A	-	2	143126	1.39737e-05	PRDM16	1	Not in ClinVar	In intronic	3′ss	Extended	-3	No PTC	zf-C2H2_6	0	0	-
chr1	3436215	rs558254722	A	G	ENST00000270722.9:c.*2404A>G	-	173	138978	0.0012448	PRDM16	0.93	Not in ClinVar	3′UTR	3′ss	Shrunk	+2539	Not in CDS	-	0	0	-
chr1	3836697	rs200748628	A	T	ENST00000378230.7:c.1120-5T>A	-	16	143256	0.000111688	CEP104	0.97	Uncertain_significance	In intronic	3′ss	Extended	+3	No PTC	Inter-domain region	0	0	-
chr1	6440253	.	G	A	ENST00000645284.1:c.489-1G>A	-	1	143060	6.99007e-06	ESPN	0.88	Not in ClinVar	In intronic	3′ss	Shrunk	+1	PTC in novel exon	-	0	0	-
chr1	6440470	.	G	T	ENST00000645284.1:c.675+30G>T	-	1	141412	7.07154e-06	ESPN	0.93	Not in ClinVar	In intronic	5′ss	Extended	+28	PTC by frameshift	-	0	0	-
chr1	6448642	rs2311020	T	A	ENST00000645284.1:c.1466T>A	ENSP00000496593.1:p.Leu489Gln	4	143274	2.79185e-05	ESPN	0.95	Not in ClinVar	nonsynonymous SNV	3′ss	Shrunk	+3	No PTC	Inter-domain region	0	0	-
chr1	6448888	.	C	A	ENST00000645284.1:c.1712C>A	ENSP00000496593.1:p.Pro571Gln	1	142734	7.00604e-06	ESPN	0.87	Not in ClinVar	nonsynonymous SNV	3′ss	Shrunk	+249	No PTC	Inter-domain region	0	0	-
chr1	6451634	.	G	A	ENST00000645284.1:c.1947G>A	ENSP00000496593.1:p.Thr649Thr	5	143320	3.4887e-05	ESPN	0.94	Likely_benign	synonymous SNV	3′ss	Shrunk	+33	No PTC	WH2	0	0	-
chr1	6451835	.	C	A	ENST00000645284.1:c.2064C>A	ENSP00000496593.1:p.Pro688Pro	1	143336	6.97661e-06	ESPN	0.87	Not in ClinVar	synonymous SNV	3′ss	Shrunk	+4	PTC in novel exon	-	0	0	-
chr1	6469454	.	G	C	ENST00000377748.5:c.2165-4C>G	-	1	143344	6.97623e-06	PLEKHG5	0.85	Not in ClinVar	In intronic	3′ss	Extended	+3	No PTC	Inter-domain region	0	0	-
chr1	6469650	rs1245178945	C	T	ENST00000377748.5:c.2058G>A	ENSP00000366977.1:p.Thr686Thr	1	143258	6.98041e-06	PLEKHG5	0.99	Not in ClinVar	synonymous SNV	3′ss	Shrunk	-28	PTC in novel exon	-	0	0	-
chr1	6471649	.	G	T	ENST00000377748.5:c.1363-12C>A	-	1	143272	6.97973e-06	PLEKHG5	0.86	Not in ClinVar	In intronic	3′ss	Extended	+10	PTC in novel exon	-	0	0	-
chr1	7732538	.	C	T	ENST00000303635.11:c.3005C>T	ENSP00000306522.6:p.Ala1002Val	12	143228	8.37825e-05	CAMTA1	0.88	Uncertain_significance	nonsynonymous SNV	5′ss	Shrunk	-63	No PTC	Inter-domain region	0	0	-
chr1	7803754	rs757458058	G	A	ENST00000613533.4:c.1042G>A	ENSP00000482093.1:p.Gly348Arg	2	143154	1.3971e-05	PER3	0.86	Not in ClinVar	nonsynonymous SNV	3′ss	Shrunk	+64	PTC in novel exon	-	0	0	-
chr1	7835824	rs1413607881	G	A	ENST00000613533.4:c.3277G>A	ENSP00000482093.1:p.Gly1093Arg	1	143250	6.9808e-06	PER3	0.87	Not in ClinVar	nonsynonymous SNV	3′ss	Shrunk	+64	PTC in novel exon	-	0	0	-
chr1	8324291	rs774629873	G	A	ENST00000471889.5:c.79-15G>A	-	4	143210	2.7931e-05	SLC45A1	0.99	Not in ClinVar	In intronic	3′ss	Extended	-13	PTC in novel exon	-	0	0	-
chr1	8361310	.	T	C	ENST00000337907.7:c.2197A>G	ENSP00000338629.3:p.Met733Val	5	143104	3.49396e-05	RERE	0.97	Not in ClinVar	nonsynonymous SNV	5′ss	Shrunk	+1199	PTC by frameshift	-	0	0	-
chr1	9718914	rs1214315014	C	T	ENST00000536656.5:c.1136C>T	ENSP00000446444.2:p.Ala379Val	1	143224	6.98207e-06	PIK3CD	0.93	Not in ClinVar	nonsynonymous SNV	5′ss	Shrunk	-3	No PTC	PI3K_C2	0	0	-
chr1	9719908	rs758362305	T	A	ENST00000536656.5:c.1138-13T>A	-	1	143274	6.97963e-06	PIK3CD	0.88	Not in ClinVar	In intronic	3′ss	Extended	-11	PTC by frameshift	-	0	0	-
chr1	10278144	rs777798549	A	T	ENST00000377086.5:c.1180+16A>T	-	4	143270	2.79193e-05	KIF1B	0.95	Not in ClinVar	In intronic	5′ss	Extended	+14	PTC in novel exon	-	0	0	-
chr1	10296946	rs138876135	G	A	ENST00000377086.5:c.1911G>A	ENSP00000366290.1:p.Pro637Pro	2	143106	1.39757e-05	KIF1B	0.96	Not in ClinVar	synonymous SNV	3′ss	Shrunk	+51	No PTC	Inter-domain region	0	0	-
chr1	10326127	rs773982003	G	A	ENST00000377086.5:c.2692G>A	ENSP00000366290.1:p.Gly898Ser	2	143126	1.39737e-05	KIF1B	0.84	Not in ClinVar	nonsynonymous SNV	3′ss	Shrunk	+18	No PTC	KIF1B	0	0	-
chr1	11012601	rs1004484985	C	T	ENST00000240185.7:c.-155C>T	-	26	143338	0.000181389	TARDBP	0.98	Not in ClinVar	5′UTR	5′ss	Shrunk	-144	Not in CDS	-	0	0	-
chr1	11023207	.	A	G	ENST00000240185.7:c.*553A>G	-	1	143294	6.97866e-06	TARDBP	0.82	Not in ClinVar	nonsynonymous SNV	3′ss	Shrunk	+1084	Not in CDS(3′UTR)	-	0	0	-
chr1	11046909	rs754453881	G	A	ENST00000400897.7:c.216C>T	ENSP00000383690.3:p.Cys72Cys	7	143358	4.88288e-05	MASP2	0.98	Not in ClinVar	synonymous SNV	5′ss	Shrunk	+20	PTC by frameshift	-	0	0	-
chr1	11107108	rs1027779520	C	T	ENST00000361445.8:c.*377G>A	-	3	143208	2.09486e-05	MTOR	0.82	Not in ClinVar	3′UTR	3′ss	Shrunk	-394	Not in CDS	-	0	0	-
chr1	11130782	.	T	C	ENST00000361445.8:c.5365-5A>G	-	6	143188	4.1903e-05	MTOR	0.98	Not in ClinVar	In intronic	3′ss	Extended	+4	PTC in novel exon	-	0	0	-
chr1	11259237	rs530962064	C	A	ENST00000361445.8:c.162+11G>T	-	1	143308	6.97798e-06	MTOR	0.98	Not in ClinVar	In intronic	5′ss	Extended	-9	No PTC	Inter-domain region	0	0	-
chr1	11790916	rs777661576	C	T	ENST00000376590.8:c.1753-18G>A	-	2	143284	1.39583e-05	MTHFR	0.91	Pathogenic	In intronic	3′ss	Extended	+16	Do not trigger NMD	Inter-domain region	0	0	-
chr1	11806752	rs1013844912	C	A	ENST00000376590.8:c.-878G>T	-	10	143316	6.97759e-05	MTHFR	0.82	Not in ClinVar	5′UTR	5′ss	Shrunk	+866	Not in CDS	-	0	0	-
chr1	11847441	rs1467496786	T	C	ENST00000376476.1:c.-27-2A>G	-	1	143280	6.97934e-06	NPPA	1	Not in ClinVar	In intronic	3′ss	Extended	+1	Not in CDS(5′UTR)	-	0	0	-
chr1	11956889	rs1267282942	G	A	ENST00000196061.4:c.644-28G>A	-	1	143312	6.97778e-06	PLOD1	0.81	Not in ClinVar	In intronic	3′ss	Extended	-26	PTC in novel exon	-	0	0	-
chr1	11960765	rs1032781250	C	T	ENST00000196061.4:c.1095C>T	ENSP00000196061.4:p.Gly365Gly	1	143196	6.98344e-06	PLOD1	0.97	Uncertain_significance	synonymous SNV	5′ss	Shrunk	-4	PTC by frameshift	-	0	0	-
chr1	11970657	.	C	A	ENST00000196061.4:c.1756-13C>A	-	2	143014	1.39846e-05	PLOD1	0.99	Not in ClinVar	In intronic	3′ss	Extended	-11	PTC in novel exon	-	0	0	-
chr1	11970658	.	G	A	ENST00000196061.4:c.1756-12G>A	-	1	142896	6.9981e-06	PLOD1	0.93	Not in ClinVar	In intronic	3′ss	Extended	-10	PTC in novel exon	-	0	0	-
chr1	11974656	rs121913551	G	A	ENST00000196061.4:c.2032G>A	ENSP00000196061.4:p.Gly678Arg	0	143232	0	PLOD1	0.89	Conflicting_interpretations_of_pathogenicity	nonsynonymous SNV	3′ss	Shrunk	+5	Do not trigger NMD	Inter-domain region	0	0	-
chr1	11980475	rs1188955284	G	T	ENST00000444836.5:c.-14G>T	-	4	143330	2.79076e-05	MFN2	0.85	Not in ClinVar	5′UTR	5′ss	Shrunk	-11	Not in CDS	-	0	0	-
chr1	12267847	rs142087616	A	G	ENST00000620676.6:c.1728A>G	ENSP00000478104.1:p.Gln576Gln	38	143330	0.000265122	VPS13D	0.95	Not in ClinVar	synonymous SNV	3′ss	Shrunk	+3	No PTC	Inter-domain region	1	0	-
chr1	15443439	rs1487930490	A	G	ENST00000375943.6:c.187A>G	ENSP00000365110.2:p.Ser63Gly	1	143298	6.97846e-06	CTRC	0.82	Not in ClinVar	nonsynonymous SNV	3′ss	Shrunk	+21	No PTC	Inter-domain region	0	0	-
chr1	15445585	.	G	A	ENST00000375943.6:c.*94-12G>A	-	313	143276	0.00218459	CTRC	0.85	Likely_pathogenic	In intronic	3′ss	Extended	-10	Not in CDS(3′UTR)	-	0	0	-
chr1	15461629	rs749042017	C	G	ENST00000359621.4:c.198C>G	ENSP00000352639.4:p.Ser66Arg	1	143340	6.97642e-06	CELA2A	0.83	Not in ClinVar	nonsynonymous SNV	5′ss	Shrunk	-30	No PTC	Trypsin	0	0	-
chr1	15463431	.	C	A	ENST00000359621.4:c.402C>A	ENSP00000352639.4:p.Thr134Thr	3	143280	2.0938e-05	CELA2A	0.94	Not in ClinVar	synonymous SNV	3′ss	Shrunk	+47	PTC by frameshift	-	0	0	-
chr1	16045702	rs1396546218	C	T	ENST00000619181.4:c.229+16C>T	-	2	143012	1.39848e-05	CLCNKB	0.99	Not in ClinVar	In intronic	5′ss	Extended	+14	PTC by frameshift	-	0	0	-
chr1	16047883	.	G	A	ENST00000619181.4:c.359-22G>A	-	16	143242	0.000111699	CLCNKB	0.99	Not in ClinVar	In intronic	3′ss	Extended	-20	PTC in novel exon	-	0	0	-
chr1	16052241	.	G	A	ENST00000619181.4:c.1071G>A	ENSP00000483866.1:p.Thr357Thr	8	143330	5.58153e-05	CLCNKB	0.88	Not in ClinVar	synonymous SNV	3′ss	Shrunk	+45	No PTC	Voltage_CLC	0	0	-
chr1	16132278	.	C	T	ENST00000358432.7:c.2116-5G>A	-	5	143320	3.4887e-05	EPHA2	0.99	Not in ClinVar	In intronic	3′ss	Extended	+3	No PTC	PK_Tyr_Ser-Thr,Pkinase	0	0	-
chr1	16986791	.	G	A	ENST00000452699.5:c.3220+14C>T	-	7	143258	4.88629e-05	ATP13A2	0.98	Not in ClinVar	In intronic	5′ss	Extended	-12	No PTC	Inter-domain region	0	0	-
chr1	16991724	.	G	A	ENST00000452699.5:c.2236+10C>T	-	1	143338	6.97652e-06	ATP13A2	0.99	Not in ClinVar	In intronic	5′ss	Extended	-8	PTC by frameshift	-	0	0	-
chr1	16997179	.	G	C	ENST00000452699.5:c.1025-4C>G	-	1	143302	6.97827e-06	ATP13A2	0.98	Not in ClinVar	In intronic	3′ss	Extended	+3	No PTC	Inter-domain region	0	0	-
chr1	17005073	rs1209003660	C	T	ENST00000452699.5:c.289-1G>A	-	1	143290	6.97885e-06	ATP13A2	0.83	Not in ClinVar	In intronic	3′ss	Shrunk	-1	PTC by frameshift	-	0	0	-
chr1	17028658	.	T	C	ENST00000375499.7:c.365A>G	ENSP00000364649.3:p.Asn122Ser	2	143314	1.39554e-05	SDHB	0.92	Uncertain_significance	nonsynonymous SNV	5′ss	Shrunk	+59	PTC by frameshift	-	0	0	-
chr1	17266720	.	G	A	ENST00000375460.3:c.410G>A	ENSP00000364609.3:p.Arg137Gln	51	143276	0.000355956	PADI3	0.92	Not in ClinVar	nonsynonymous SNV	3′ss	Shrunk	+3	No PTC	PAD_M	1	0	-
chr1	17271091	rs1375238304	G	A	ENST00000375460.3:c.960G>A	ENSP00000364609.3:p.Val320Val	1	143298	6.97846e-06	PADI3	0.97	Not in ClinVar	synonymous SNV	3′ss	Shrunk	+26	PTC by frameshift	-	0	0	-
chr1	17276507	.	C	A	ENST00000375460.3:c.1308-12C>A	-	1	143130	6.98666e-06	PADI3	1	Not in ClinVar	In intronic	3′ss	Extended	-10	PTC in novel exon	-	0	0	-
chr1	17373045	rs561300160	G	A	ENST00000619609.1:c.117-11G>A	-	1	143206	6.98295e-06	PADI6	1	Not in ClinVar	In intronic	3′ss	Extended	-9	No PTC	PAD_N	0	0	-
chr1	17373051	rs773904995	A	G	ENST00000619609.1:c.117-5A>G	-	2	143204	1.39661e-05	PADI6	0.93	Not in ClinVar	In intronic	3′ss	Extended	-4	PTC in novel exon	-	0	0	-
chr1	17382072	rs766402946	C	T	ENST00000619609.1:c.659C>T	ENSP00000483125.1:p.Ala220Val	2	143282	1.39585e-05	PADI6	0.97	Not in ClinVar	nonsynonymous SNV	5′ss	Shrunk	-22	PTC by frameshift	-	0	0	-
chr1	17394286	.	G	A	ENST00000619609.1:c.1183-14G>A	-	1	143188	6.98383e-06	PADI6	0.99	Not in ClinVar	In intronic	3′ss	Extended	-12	No PTC	PAD	0	0	-
chr1	18691746	rs751430756	G	A	ENST00000420770.6:c.587-8G>A	-	19	143246	0.000132639	PAX7	1	Not in ClinVar	In intronic	3′ss	Extended	-6	No PTC	Homeodomain	0	0	-
chr1	18691943	.	C	T	ENST00000420770.6:c.776C>T	ENSP00000403389.2:p.Ala259Val	1	143218	6.98236e-06	PAX7	0.94	Not in ClinVar	nonsynonymous SNV	5′ss	Shrunk	-12	No PTC	Homeodomain	0	0	-
chr1	18875385	.	T	C	ENST00000375341.7:c.1457A>G	ENSP00000364490.3:p.Asp486Gly	2	143258	1.39608e-05	ALDH4A1	1	Not in ClinVar	nonsynonymous SNV	5′ss	Shrunk	+4	PTC by frameshift	-	0	0	-
chr1	18877275	rs574681452	C	T	ENST00000375341.7:c.1138-20G>A	-	20	143294	0.000139573	ALDH4A1	0.95	Not in ClinVar	In intronic	3′ss	Extended	+18	No PTC	Inter-domain region	0	0	-
chr1	18879371	rs200799591	G	C	ENST00000375341.7:c.869C>G	ENSP00000364490.3:p.Thr290Ser	1	143298	6.97846e-06	ALDH4A1	0.98	Not in ClinVar	nonsynonymous SNV	3′ss	Shrunk	-3	No PTC	Inter-domain region	0	0	-
chr1	18881893	.	C	T	ENST00000375341.7:c.679-6G>A	-	3	143268	2.09398e-05	ALDH4A1	0.99	Not in ClinVar	In intronic	3′ss	Extended	+4	PTC in novel exon	-	0	0	-
chr1	18886552	rs1205013308	G	C	ENST00000375341.7:c.250-41C>G	-	2	143280	1.39587e-05	ALDH4A1	0.86	Not in ClinVar	In intronic	3′ss	Extended	+40	PTC in novel exon	-	0	0	-
chr1	19219253	rs759316395	T	C	ENST00000477853.5:c.*50A>G	-	5	143294	3.48933e-05	EMC1	0.97	Not in ClinVar	3′UTR	5′ss	Shrunk	+3590	Not in CDS	-	0	0	-
chr1	19231380	rs1266621519	C	T	ENST00000477853.5:c.1825G>A	ENSP00000420608.1:p.Gly609Arg	1	143200	6.98324e-06	EMC1	0.95	Not in ClinVar	nonsynonymous SNV	3′ss	Shrunk	-44	PTC in novel exon	-	0	0	-
chr1	20633617	rs1364669661	C	T	ENST00000321556.4:c.69C>T	ENSP00000364204.3:p.Gly23Gly	0	142502	0	PINK1	0.99	Not in ClinVar	synonymous SNV	5′ss	Shrunk	-320	PTC by frameshift	-	0	0	-
chr1	20633975	rs777344911	C	G	ENST00000321556.4:c.387+40C>G	-	14	140662	9.95294e-05	PINK1	0.95	Not in ClinVar	In intronic	5′ss	Extended	+39	PTC in novel exon	-	0	0	-
chr1	20644540	rs548506734	G	A	ENST00000321556.4:c.827G>A	ENSP00000364204.3:p.Arg276Gln	16	143290	0.000111662	PINK1	0.82	Conflicting_interpretations_of_pathogenicity	nonsynonymous SNV	3′ss	Shrunk	+52	PTC in novel exon	-	0	0	-
chr1	20649106	rs1240286523	G	A	ENST00000321556.4:c.1363G>A	ENSP00000364204.3:p.Gly455Ser	2	143342	1.39526e-05	PINK1	0.87	Not in ClinVar	nonsynonymous SNV	3′ss	Shrunk	+113	PTC in novel exon	-	0	0	-
chr1	20655790	.	C	T	ENST00000415136.6:c.404-11G>A	-	5	143254	3.4903e-05	DDOST	0.99	Not in ClinVar	In intronic	3′ss	Extended	+9	No PTC	DDOST_48kD	0	0	-
chr1	21236750	.	T	A	ENST00000649812.1:c.1436A>T	ENSP00000497333.1:p.Glu479Val	1	143118	6.98724e-06	ECE1	0.98	Not in ClinVar	nonsynonymous SNV	5′ss	Shrunk	+6	No PTC	Peptidase_M13_N	0	0	-
chr1	21236853	.	A	C	ENST00000649812.1:c.1342-9T>G	-	2	136104	1.46946e-05	ECE1	0.95	Not in ClinVar	In intronic	3′ss	Extended	+8	PTC in novel exon	-	0	0	-
chr1	21823493	.	C	T	ENST00000374695.7:c.13004-5G>A	-	44	143292	0.000307065	HSPG2	0.95	Conflicting_interpretations_of_pathogenicity	In intronic	3′ss	Extended	+3	No PTC	Inter-domain region	0	0	-
chr1	21824381	.	C	T	ENST00000374695.7:c.12745-5G>A	-	1	143300	6.97837e-06	HSPG2	0.99	Not in ClinVar	In intronic	3′ss	Extended	+3	No PTC	Inter-domain region	0	0	-
chr1	21828295	rs1299495233	G	A	ENST00000374695.7:c.12369C>T	ENSP00000363827.3:p.Gly4123Gly	1	143296	6.97856e-06	HSPG2	0.97	Not in ClinVar	synonymous SNV	5′ss	Shrunk	+42	No PTC	EGF	0	0	-
chr1	21829576	.	C	T	ENST00000374695.7:c.11799G>A	ENSP00000363827.3:p.Ser3933Ser	2	143300	1.39567e-05	HSPG2	0.99	Not in ClinVar	synonymous SNV	3′ss	Shrunk	-30	No PTC	Laminin_G_1,Laminin_G_2	0	0	-
chr1	21829577	.	G	T	ENST00000374695.7:c.11798C>A	ENSP00000363827.3:p.Ser3933Ter	1	143298	6.97846e-06	HSPG2	1	Not in ClinVar	stopgain	3′ss	Shrunk	-29	PTC in novel exon	-	0	0	-
chr1	21831106	rs1306012860	C	T	ENST00000374695.7:c.11563-16G>A	-	1	143276	6.97954e-06	HSPG2	0.99	Not in ClinVar	In intronic	3′ss	Extended	+14	PTC by frameshift	-	0	0	-
chr1	21831815	rs1402214916	C	T	ENST00000374695.7:c.11208-19G>A	-	2	143158	1.39706e-05	HSPG2	1	Not in ClinVar	In intronic	3′ss	Extended	+17	PTC in novel exon	-	0	0	-
chr1	21842330	rs369899077	G	A	ENST00000374695.7:c.8961C>T	ENSP00000363827.3:p.Gly2987Gly	39	143340	0.00027208	HSPG2	0.81	Conflicting_interpretations_of_pathogenicity	synonymous SNV	5′ss	Shrunk	+93	No PTC	Ig_3,I-set,Ig_2,ig,V-set	0	0	-
chr1	21843388	.	G	A	ENST00000374695.7:c.8667C>T	ENSP00000363827.3:p.Gly2889Gly	39	143256	0.00027224	HSPG2	0.86	Not in ClinVar	synonymous SNV	5′ss	Shrunk	+93	No PTC	I-set	0	0	-
chr1	21847473	rs200037164	C	T	ENST00000374695.7:c.8045G>A	ENSP00000363827.3:p.Arg2682Gln	3	143274	2.09389e-05	HSPG2	0.93	Not in ClinVar	nonsynonymous SNV	3′ss	Shrunk	-21	No PTC	I-set	0	0	-
chr1	21847499	.	G	T	ENST00000374695.7:c.8026-7C>A	-	1	143332	6.97681e-06	HSPG2	0.95	Not in ClinVar	In intronic	3′ss	Extended	+5	PTC by frameshift	-	0	0	-
chr1	21848043	.	G	A	ENST00000374695.7:c.7788C>T	ENSP00000363827.3:p.Gly2596Gly	1	143268	6.97993e-06	HSPG2	0.95	Not in ClinVar	synonymous SNV	5′ss	Shrunk	+87	No PTC	I-set,Ig_3	0	0	-
chr1	21852782	rs531048687	G	A	ENST00000374695.7:c.6642C>T	ENSP00000363827.3:p.Gly2214Gly	1	143236	6.98149e-06	HSPG2	0.93	Not in ClinVar	synonymous SNV	5′ss	Shrunk	+84	No PTC	Inter-domain region	0	0	-
chr1	21854351	.	A	T	ENST00000374695.7:c.6289-8T>A	-	1	143308	6.97798e-06	HSPG2	1	Not in ClinVar	In intronic	3′ss	Extended	+6	No PTC	I-set,ig	0	0	-
chr1	21854369	.	G	C	ENST00000374695.7:c.6289-26C>G	-	1	143296	6.97856e-06	HSPG2	0.99	Not in ClinVar	In intronic	3′ss	Extended	+25	PTC in novel exon	-	0	0	-
chr1	21854988	rs764410384	C	T	ENST00000374695.7:c.5998-5G>A	-	4	143278	2.79178e-05	HSPG2	1	Not in ClinVar	In intronic	3′ss	Extended	+3	No PTC	I-set	0	0	-
chr1	21857082	rs1392375934	G	A	ENST00000374695.7:c.5508C>T	ENSP00000363827.3:p.Gly1836Gly	2	143240	1.39626e-05	HSPG2	1	Not in ClinVar	synonymous SNV	5′ss	Shrunk	+69	No PTC	Ig_3,V-set,I-set,ig	0	0	-
chr1	21865061	.	G	T	ENST00000374695.7:c.4408C>A	ENSP00000363827.3:p.Arg1470Arg	1	143330	6.97691e-06	HSPG2	0.88	Not in ClinVar	synonymous SNV	3′ss	Shrunk	-14	PTC in novel exon	-	0	0	-
chr1	21865366	.	C	T	ENST00000374695.7:c.4315-1G>A	-	1	143240	6.98129e-06	HSPG2	0.98	Not in ClinVar	In intronic	3′ss	Shrunk	-1	PTC in novel exon	-	0	0	-
chr1	21885391	.	A	C	ENST00000374695.7:c.1139T>G	ENSP00000363827.3:p.Met380Arg	1	143232	6.98168e-06	HSPG2	0.99	Not in ClinVar	nonsynonymous SNV	3′ss	Shrunk	-61	PTC by frameshift	-	0	0	-
chr1	21887344	rs201059910	C	T	ENST00000374695.7:c.959-10G>A	-	4	143248	2.79236e-05	HSPG2	0.93	Not in ClinVar	In intronic	3′ss	Extended	+8	PTC in novel exon	-	0	0	-
chr1	22052738	rs1051968744	C	G	ENST00000400259.5:c.-181C>G	-	3	143362	2.0926e-05	CDC42	0.97	Not in ClinVar	5′UTR	5′ss	Shrunk	-131	Not in CDS	-	0	0	-
chr1	22086728	rs772882822	A	G	ENST00000400259.5:c.348A>G	ENSP00000383118.1:p.Gln116Gln	2	143258	1.39608e-05	CDC42	0.91	Not in ClinVar	synonymous SNV	3′ss	Shrunk	+60	No PTC	Ras	0	0	-
chr1	22659636	.	A	T	ENST00000509305.5:c.174A>T	ENSP00000423689.1:p.Gly58Gly	1	143244	6.9811e-06	C1QB	1	Not in ClinVar	synonymous SNV	5′ss	Shrunk	-9	No PTC	Collagen	0	0	-
chr1	22892879	.	G	A	ENST00000400191.7:c.1429-5G>A	-	9	143258	6.28237e-05	EPHB2	0.99	Not in ClinVar	In intronic	3′ss	Extended	-3	No PTC	fn3	0	0	-
chr1	22907955	rs748623989	A	G	ENST00000400191.7:c.2139A>G	ENSP00000383053.3:p.Gln713Gln	1	143310	6.97788e-06	EPHB2	0.99	Not in ClinVar	synonymous SNV	3′ss	Shrunk	+3	No PTC	PK_Tyr_Ser-Thr,Pkinase	0	0	-
chr1	23078980	rs1413812871	A	G	ENST00000356634.7:c.1796-10A>G	-	1	143118	6.98724e-06	KDM1A	0.86	Not in ClinVar	In intronic	3′ss	Extended	-9	No PTC	Amino_oxidase	0	0	-
chr1	23797116	rs1351172664	T	C	ENST00000617979.4:c.560A>G	ENSP00000483375.1:p.Asn187Ser	1	142982	6.99389e-06	GALE	0.83	Not in ClinVar	nonsynonymous SNV	3′ss	Shrunk	-32	PTC in novel exon	-	0	0	-
chr1	23798201	.	C	T	ENST00000617979.4:c.267G>A	ENSP00000483375.1:p.Ala89Ala	4	143288	2.79158e-05	GALE	0.99	Not in ClinVar	synonymous SNV	3′ss	Shrunk	-31	PTC in novel exon	-	0	0	-
chr1	23798910	rs1214131024	T	C	ENST00000617979.4:c.98A>G	ENSP00000483375.1:p.Asp33Gly	1	143290	6.97885e-06	GALE	0.85	Not in ClinVar	nonsynonymous SNV	5′ss	Shrunk	+24	No PTC	GDP_Man_Dehyd,Epimerase	0	0	-
chr1	24337057	.	T	A	ENST00000350501.9:c.613-21T>A	-	1	143306	6.97807e-06	GRHL3	0.87	Not in ClinVar	In intronic	3′ss	Extended	-19	PTC by frameshift	-	0	0	-
chr1	24337058	rs370449439	G	A	ENST00000350501.9:c.613-20G>A	-	17	143276	0.000118652	GRHL3	0.87	Not in ClinVar	In intronic	3′ss	Extended	-18	No PTC	Inter-domain region	0	0	-
chr1	25272555	.	C	G	ENST00000328664.8:c.8C>G	ENSP00000331871.4:p.Ser3Cys	454	127758	0.00355359	RHD	0.97	Not in ClinVar	nonsynonymous SNV	5′ss	Shrunk	-141	No PTC	Ammonium_transp	2	2	0.41±0.09
chr1	25301519	rs1454022286	G	A	ENST00000328664.8:c.635-1G>A	-	5	123272	4.05607e-05	RHD	0.82	Not in ClinVar	In intronic	3′ss	Shrunk	+1	PTC in novel exon	-	0	0	-
chr1	25429950	.	G	A	ENST00000349320.7:c.-147C>T	-	1	143240	6.98129e-06	RHCE	0.98	Not in ClinVar	5′UTR	5′ss	Shrunk	+12	Not in CDS	-	0	0	-
chr1	25563647	.	C	A	ENST00000374338.4:c.617-14C>A	-	1	143262	6.98022e-06	LDLRAP1	0.98	Not in ClinVar	In intronic	3′ss	Extended	-12	PTC in novel exon	-	0	0	-
chr1	25563648	rs549476432	G	A	ENST00000374338.4:c.617-13G>A	-	1	143286	6.97905e-06	LDLRAP1	0.98	Not in ClinVar	In intronic	3′ss	Extended	-11	PTC in novel exon	-	0	0	-
chr1	25563658	rs1183072081	C	G	ENST00000374338.4:c.617-3C>G	-	1	143288	6.97895e-06	LDLRAP1	0.95	Not in ClinVar	In intronic	3′ss	Extended	-2	PTC in novel exon	-	0	0	-
chr1	25808572	.	C	A	ENST00000361547.6:c.538-8C>A	-	1	143232	6.98168e-06	SELENON	0.86	Not in ClinVar	In intronic	3′ss	Extended	-6	No PTC	Inter-domain region	0	0	-
chr1	25814172	rs149623434	C	T	ENST00000361547.6:c.1596C>T	ENSP00000355141.2:p.Gly532Gly	119	143322	0.000830298	SELENON	0.81	Conflicting_interpretations_of_pathogenicity	synonymous SNV	5′ss	Shrunk	-8	Do not trigger NMD	Inter-domain region	0	0	-
chr1	26039314	rs769705934	C	T	ENST00000374278.7:c.827-9G>A	-	1	143300	6.97837e-06	SLC30A2	1	Not in ClinVar	In intronic	3′ss	Extended	+7	No PTC	Inter-domain region	0	0	-
chr1	26043505	.	C	T	ENST00000374278.7:c.318G>A	ENSP00000363396.3:p.Thr106Thr	1	143274	6.97963e-06	SLC30A2	0.92	Not in ClinVar	synonymous SNV	3′ss	Shrunk	-48	No PTC	Inter-domain region	0	0	-
chr1	26772501	rs146598030	G	A	ENST00000430799.7:c.2259G>A	ENSP00000390317.3:p.Ala753Ala	40	143262	0.000279209	ARID1A	0.99	Conflicting_interpretations_of_pathogenicity	synonymous SNV	3′ss	Shrunk	+3	No PTC	Inter-domain region	1	0	-
chr1	26773583	rs753683399	G	A	ENST00000430799.7:c.2718G>A	ENSP00000390317.3:p.Thr906Thr	5	143258	3.49021e-05	ARID1A	0.87	Not in ClinVar	synonymous SNV	3′ss	Shrunk	+5	PTC in novel exon	-	0	0	-
chr1	29018430	rs778928272	A	G	ENST00000343067.8:c.1112A>G	ENSP00000345259.4:p.His371Arg	6	143274	4.18778e-05	EPB41	0.98	Not in ClinVar	nonsynonymous SNV	5′ss	Shrunk	-13	PTC by frameshift	-	0	0	-
chr1	29194190	rs374970921	T	C	ENST00000373791.7:c.737-11A>G	-	29	142370	0.000203695	MECR	0.99	Uncertain_significance	In intronic	3′ss	Extended	+10	No PTC	Inter-domain region	0	0	-
chr1	32274443	rs1262017043	C	T	ENST00000336890.9:c.105+9C>T	-	1	143150	6.98568e-06	LCK	0.97	Not in ClinVar	In intronic	5′ss	Extended	+7	PTC by frameshift	-	0	0	-
chr1	32275311	.	C	A	ENST00000336890.9:c.279-10C>A	-	1	143298	6.97846e-06	LCK	0.9	Not in ClinVar	In intronic	3′ss	Extended	-8	PTC in novel exon	-	0	0	-
chr1	32782368	rs755263892	T	A	ENST00000373477.8:c.1042+36A>T	-	1	143242	6.98119e-06	YARS	1	Not in ClinVar	In intronic	5′ss	Extended	-34	PTC by frameshift	-	0	0	-
chr1	36089093	.	C	T	ENST00000373178.4:c.189C>T	ENSP00000362273.4:p.Gly63Gly	1	143334	6.97671e-06	ADPRHL2	0.97	Not in ClinVar	synonymous SNV	5′ss	Shrunk	-24	No PTC	Inter-domain region	0	0	-
chr1	36091959	rs748411163	A	G	ENST00000373178.4:c.566A>G	ENSP00000362273.4:p.Asn189Ser	1	143232	6.98168e-06	ADPRHL2	0.82	Not in ClinVar	nonsynonymous SNV	3′ss	Shrunk	+50	PTC in novel exon	-	0	0	-
chr1	36097917	rs140015576	C	T	ENST00000397799.1:c.1764G>A	ENSP00000380901.1:p.Ser588Ser	28	143294	0.000195402	COL8A2	0.8	Not in ClinVar	synonymous SNV	3′ss	Shrunk	-1572	No PTC	Collagen,C1q	0	0	-
chr1	36467670	.	C	T	ENST00000373106.5:c.1865-19G>A	-	1	143294	6.97866e-06	CSF3R	0.99	Not in ClinVar	In intronic	3′ss	Extended	+17	Do not trigger NMD	Inter-domain region	0	0	-
chr1	36467671	.	G	T	ENST00000373106.5:c.1865-20C>A	-	1	143316	6.97759e-06	CSF3R	0.99	Not in ClinVar	In intronic	3′ss	Extended	+18	No PTC	Inter-domain region	0	0	-
chr1	36467921	rs966085298	C	T	ENST00000373106.5:c.1765G>A	ENSP00000362198.1:p.Gly589Ser	3	143344	2.09287e-05	CSF3R	0.96	Not in ClinVar	nonsynonymous SNV	3′ss	Shrunk	-43	PTC in novel exon	-	0	0	-
chr1	39317203	.	T	A	ENST00000567887.5:c.3700-11T>A	-	1	143334	6.97671e-06	MACF1	0.98	Not in ClinVar	In intronic	3′ss	Extended	-9	No PTC	Inter-domain region	0	0	-
chr1	39319796	rs749830363	A	T	ENST00000567887.5:c.4140+49A>T	-	2	143306	1.39561e-05	MACF1	0.83	Not in ClinVar	In intronic	5′ss	Extended	+47	PTC by frameshift	-	0	0	-
chr1	39337172	rs1356635016	G	A	ENST00000567887.5:c.10177-10G>A	-	1	143174	6.98451e-06	MACF1	0.97	Not in ClinVar	In intronic	3′ss	Extended	-8	PTC in novel exon	-	0	0	-
chr1	39337249	.	G	A	ENST00000567887.5:c.10244G>A	ENSP00000455823.1:p.Arg3415Gln	4	143230	2.79271e-05	MACF1	1	Not in ClinVar	nonsynonymous SNV	3′ss	Shrunk	+69	No PTC	Inter-domain region	0	0	-
chr1	39372589	.	C	T	ENST00000567887.5:c.13317C>T	ENSP00000455823.1:p.Gly4439Gly	1	143292	6.97876e-06	MACF1	0.89	Not in ClinVar	synonymous SNV	5′ss	Shrunk	-9	No PTC	Inter-domain region	0	0	-
chr1	39434413	.	G	A	ENST00000567887.5:c.17677-1G>A	-	1	130964	7.63569e-06	MACF1	0.99	Not in ClinVar	In intronic	3′ss	Shrunk	+1	PTC in novel exon	-	0	0	-
chr1	39462033	.	A	G	ENST00000567887.5:c.21785A>G	ENSP00000455823.1:p.Asp7262Gly	1	143254	6.98061e-06	MACF1	1	Not in ClinVar	nonsynonymous SNV	5′ss	Shrunk	-5	PTC by frameshift	-	0	0	-
chr1	39965491	rs376773716	G	A	ENST00000420632.6:c.30G>A	ENSP00000391261.2:p.Ser10Ser	8	143044	5.59268e-05	MFSD2A	0.94	Not in ClinVar	synonymous SNV	3′ss	Shrunk	+22	PTC by frameshift	-	0	0	-
chr1	39969504	.	G	A	ENST00000420632.6:c.1062-1G>A	-	2	143314	1.39554e-05	MFSD2A	0.98	Not in ClinVar	In intronic	3′ss	Shrunk	+1	No PTC	Inter-domain region	0	0	-
chr1	40258356	.	A	T	ENST00000372759.3:c.85A>T	ENSP00000361845.3:p.Thr29Ser	2	143246	1.3962e-05	ZMPSTE24	0.88	Not in ClinVar	nonsynonymous SNV	5′ss	Shrunk	-40	PTC by frameshift	-	0	0	-
chr1	40303687	.	A	C	ENST00000372748.7:c.1402-11T>G	-	0	119058	0	COL9A2	1	Not in ClinVar	In intronic	3′ss	Extended	+10	PTC by frameshift	-	0	0	-
chr1	40311548	rs1190516072	C	T	ENST00000372748.7:c.472-1G>A	-	1	143108	6.98773e-06	COL9A2	0.97	Not in ClinVar	In intronic	3′ss	Shrunk	-1	PTC by frameshift	-	0	0	-
chr1	41007542	.	A	G	ENST00000372621.8:c.1390A>G	ENSP00000361704.4:p.Met464Val	1	143334	6.97671e-06	CTPS1	0.8	Not in ClinVar	nonsynonymous SNV	5′ss	Shrunk	-4	PTC by frameshift	-	0	0	-
chr1	42750239	rs1338909946	T	C	ENST00000397054.7:c.1667A>G	ENSP00000380245.3:p.Asp556Gly	1	143026	6.99174e-06	P3H1	0.95	Not in ClinVar	nonsynonymous SNV	5′ss	Shrunk	+54	No PTC	Inter-domain region	0	0	-
chr1	42755116	.	A	C	ENST00000397054.7:c.1223+49T>G	-	2	143302	1.39565e-05	P3H1	0.82	Not in ClinVar	In intronic	5′ss	Extended	-48	PTC in novel exon	-	0	0	-
chr1	42930864	rs80359815	C	T	ENST00000426263.8:c.278G>A	ENSP00000416293.2:p.Arg93Gln	1	143258	6.98041e-06	SLC2A1	0.94	Uncertain_significance	nonsynonymous SNV	3′ss	Shrunk	-4	PTC in novel exon	-	0	0	-
chr1	43338049	rs761434225	C	G	ENST00000372470.8:c.80-50C>G	-	1	143310	6.97788e-06	MPL	0.89	Not in ClinVar	In intronic	3′ss	Extended	-49	PTC in novel exon	-	0	0	-
chr1	43365290	.	G	C	ENST00000413844.3:c.133C>G	ENSP00000416024.2:p.Leu45Val	1	143314	6.97769e-06	ELOVL1	0.83	Not in ClinVar	nonsynonymous SNV	3′ss	Shrunk	-87	No PTC	ELO	0	0	-
chr1	43421004	.	A	G	ENST00000562955.2:c.1496+21A>G	-	71	143306	0.000495443	SZT2	0.82	Not in ClinVar	In intronic	5′ss	Extended	+20	PTC by frameshift	-	0	0	-
chr1	43431455	.	A	G	ENST00000562955.2:c.4854-5A>G	-	1	143200	6.98324e-06	SZT2	0.97	Not in ClinVar	In intronic	3′ss	Extended	-4	PTC in novel exon	-	0	0	-
chr1	43433067	.	G	A	ENST00000562955.2:c.5510G>A	ENSP00000457168.1:p.Arg1837Gln	2	143252	1.39614e-05	SZT2	0.85	Not in ClinVar	nonsynonymous SNV	3′ss	Shrunk	+80	PTC in novel exon	-	1	1	0.6
chr1	43439684	rs769071428	G	A	ENST00000562955.2:c.6786G>A	ENSP00000457168.1:p.Pro2262Pro	2	143258	1.39608e-05	SZT2	0.93	Not in ClinVar	synonymous SNV	3′ss	Shrunk	+81	No PTC	Inter-domain region	0	0	-
chr1	43441275	.	G	A	ENST00000562955.2:c.7235G>A	ENSP00000457168.1:p.Arg2412Gln	1	143320	6.97739e-06	SZT2	0.97	Not in ClinVar	nonsynonymous SNV	3′ss	Shrunk	+63	No PTC	Inter-domain region	0	0	-
chr1	43441996	rs368440874	A	G	ENST00000562955.2:c.7572-4A>G	-	6	143226	4.18918e-05	SZT2	0.99	Uncertain_significance	In intronic	3′ss	Extended	-3	No PTC	Inter-domain region	0	0	-
chr1	43442131	rs1340400889	G	T	ENST00000562955.2:c.7702+1G>T	-	1	143020	6.99203e-06	SZT2	0.98	Not in ClinVar	In intronic	5′ss	Shrunk	-1	PTC by frameshift	-	0	0	-
chr1	43443598	.	G	A	ENST00000562955.2:c.8456G>A	ENSP00000457168.1:p.Arg2819Gln	4	143302	2.79131e-05	SZT2	0.8	Uncertain_significance	nonsynonymous SNV	3′ss	Shrunk	+3	No PTC	Inter-domain region	0	0	-
chr1	43448266	rs970400454	C	G	ENST00000562955.2:c.9580C>G	ENSP00000457168.1:p.Leu3194Val	1	143316	6.97759e-06	SZT2	0.8	Not in ClinVar	nonsynonymous SNV	3′ss	Shrunk	+188	PTC in novel exon	-	0	0	-
chr1	43619676	rs1418528695	A	G	ENST00000359947.8:c.4933-4A>G	-	1	143286	6.97905e-06	PTPRF	0.99	Not in ClinVar	In intronic	3′ss	Extended	-3	PTC in novel exon	-	0	0	-
chr1	43620909	.	C	T	ENST00000359947.8:c.5436C>T	ENSP00000353030.4:p.Gly1812Gly	1	143322	6.9773e-06	PTPRF	0.87	Not in ClinVar	synonymous SNV	5′ss	Shrunk	-85	PTC by frameshift	-	0	0	-
chr1	43920548	.	G	T	ENST00000347631.7:c.889G>T	ENSP00000317192.5:p.Gly297Trp	1	143318	6.97749e-06	ST3GAL3	0.99	Not in ClinVar	nonsynonymous SNV	5′ss	Shrunk	-4	PTC by frameshift	-	0	0	-
chr1	44827393	rs1261637894	G	A	ENST00000447098.6:c.2371+9C>T	-	2	143196	1.39669e-05	PTCH2	0.99	Uncertain_significance	In intronic	5′ss	Extended	-7	PTC by frameshift	-	0	0	-
chr1	44829616	rs757205202	G	A	ENST00000447098.6:c.1081C>T	ENSP00000389703.2:p.Gln361Ter	3	143328	2.0931e-05	PTCH2	0.86	Not in ClinVar	stopgain	5′ss	Shrunk	+4	PTC by frameshift	-	0	0	-
chr1	44830850	rs1179743544	G	A	ENST00000447098.6:c.811C>T	ENSP00000389703.2:p.Gln271Ter	3	143228	2.09456e-05	PTCH2	0.97	Uncertain_significance	stopgain	5′ss	Shrunk	+4	PTC by frameshift	-	0	0	-
chr1	44831042	.	C	T	ENST00000447098.6:c.619G>A	ENSP00000389703.2:p.Gly207Ser	1	143264	6.98012e-06	PTCH2	0.98	Not in ClinVar	nonsynonymous SNV	3′ss	Shrunk	-3	No PTC	Inter-domain region	0	0	-
chr1	44832055	rs372727886	C	T	ENST00000447098.6:c.456-11G>A	-	3	143180	2.09526e-05	PTCH2	0.99	Not in ClinVar	In intronic	3′ss	Extended	+9	No PTC	Inter-domain region	0	0	-
chr1	44832141	rs1391113755	G	C	ENST00000447098.6:c.455+11C>G	-	1	143258	6.98041e-06	PTCH2	0.87	Not in ClinVar	In intronic	5′ss	Extended	-10	PTC in novel exon	-	0	0	-
chr1	44832154	rs757012124	C	A	ENST00000447098.6:c.453G>T	ENSP00000389703.2:p.Gly151Gly	2	143264	1.39602e-05	PTCH2	1	Uncertain_significance	synonymous SNV	5′ss	Shrunk	+4	PTC by frameshift	-	0	0	-
chr1	44880025	rs1223606942	C	T	ENST00000620860.4:c.785-17G>A	-	1	143246	6.981e-06	EIF2B3	0.99	Not in ClinVar	In intronic	3′ss	Extended	+15	No PTC	Inter-domain region	0	0	-
chr1	44981184	.	G	C	ENST00000620860.4:c.-9-7C>G	-	1	141244	7.07995e-06	EIF2B3	0.99	Not in ClinVar	In intronic	3′ss	Extended	+6	Not in CDS(5′UTR)	-	0	0	-
chr1	44986549	rs924103050	G	C	ENST00000620860.4:c.-66C>G	-	3	143340	2.09293e-05	EIF2B3	1	Not in ClinVar	5′UTR	5′ss	Shrunk	+57	Not in CDS	-	0	0	-
chr1	45012895	.	C	G	ENST00000246337.8:c.21-12C>G	-	3	143242	2.09436e-05	UROD	0.97	Not in ClinVar	In intronic	3′ss	Extended	-11	PTC in novel exon	-	0	0	-
chr1	45012897	.	T	A	ENST00000246337.8:c.21-10T>A	-	158	136362	0.00115868	UROD	0.99	Not in ClinVar	In intronic	3′ss	Extended	-8	PTC in novel exon	-	0	0	-
chr1	45341471	rs773776995	A	G	ENST00000372090.5:c.237-2A>G	-	1	143208	6.98285e-06	TOE1	0.99	Not in ClinVar	In intronic	3′ss	Extended	-1	PTC in novel exon	-	0	0	-
chr1	45342383	rs999848167	G	A	ENST00000372090.5:c.493-1G>A	-	2	143172	1.39692e-05	TOE1	1	Not in ClinVar	In intronic	3′ss	Shrunk	+1	PTC in novel exon	-	0	0	-
chr1	45500378	rs1197773707	C	G	ENST00000401061.8:c.46C>G	ENSP00000383840.4:p.Leu16Val	1	143272	6.97973e-06	MMACHC	0.99	Not in ClinVar	nonsynonymous SNV	5′ss	Shrunk	-36	No PTC	Inter-domain region	0	0	-
chr1	45521856	.	A	C	ENST00000319248.12:c.-39T>G	-	1	143278	6.97944e-06	PRDX1	0.89	Not in ClinVar	5′UTR	5′ss	Shrunk	+28	Not in CDS	-	0	0	-
chr1	46190736	rs1350938422	G	C	ENST00000371992.1:c.1588C>G	ENSP00000361060.1:p.Leu530Val	1	143292	6.97876e-06	POMGNT1	0.97	Uncertain_significance	nonsynonymous SNV	5′ss	Shrunk	+17	PTC by frameshift	-	0	0	-
chr1	46194603	.	C	T	ENST00000371992.1:c.701G>A	ENSP00000361060.1:p.Trp234Ter	1	143326	6.9771e-06	POMGNT1	0.99	Not in ClinVar	stopgain	3′ss	Shrunk	-50	PTC by frameshift	-	0	0	-
chr1	46196755	.	T	C	ENST00000371992.1:c.330A>G	ENSP00000361060.1:p.Val110Val	1	143318	6.97749e-06	POMGNT1	0.88	Not in ClinVar	synonymous SNV	5′ss	Shrunk	+25	PTC by frameshift	-	0	0	-
chr1	46197097	.	G	C	ENST00000371992.1:c.121-13C>G	-	1	143268	6.97993e-06	POMGNT1	0.91	Not in ClinVar	In intronic	3′ss	Extended	+12	No PTC	Inter-domain region	0	0	-
chr1	46250117	rs764062401	C	T	ENST00000442598.5:c.208C>T	ENSP00000396113.1:p.His70Tyr	1	143328	6.977e-06	RAD54L	0.89	Not in ClinVar	nonsynonymous SNV	5′ss	Shrunk	-4	PTC by frameshift	-	0	0	-
chr1	46261253	.	T	A	ENST00000442598.5:c.767-8T>A	-	4	143012	2.79697e-05	RAD54L	0.99	Not in ClinVar	In intronic	3′ss	Extended	-6	No PTC	Inter-domain region	0	0	-
chr1	46274265	rs1232073125	T	G	ENST00000442598.5:c.1689+49T>G	-	5	143106	3.49391e-05	RAD54L	0.85	Not in ClinVar	In intronic	5′ss	Extended	+48	No PTC	Inter-domain region	0	0	-
chr1	46274673	rs138693255	C	T	ENST00000442598.5:c.1825C>T	ENSP00000396113.1:p.Arg609Ter	1	143136	6.98636e-06	RAD54L	0.88	Not in ClinVar	stopgain	5′ss	Shrunk	-46	PTC by frameshift	-	0	0	-
chr1	46277924	rs769091194	C	T	ENST00000442598.5:c.1977C>T	ENSP00000396113.1:p.Gly659Gly	2	143204	1.39661e-05	RAD54L	0.99	Not in ClinVar	synonymous SNV	5′ss	Shrunk	-58	No PTC	Inter-domain region	0	0	-
chr1	46394555	.	A	T	ENST00000243167.8:c.195+12A>T	-	1	143172	6.98461e-06	FAAH	0.99	Not in ClinVar	In intronic	5′ss	Extended	+10	PTC by frameshift	-	0	0	-
chr1	46412241	rs79912673	C	T	ENST00000243167.8:c.1455C>T	ENSP00000243167.8:p.Gly485Gly	21	143370	0.000146474	FAAH	0.99	Not in ClinVar	synonymous SNV	5′ss	Shrunk	-12	No PTC	Inter-domain region	1	1	0.15
chr1	47224097	rs200389643	C	T	ENST00000371884.6:c.448G>A	ENSP00000360951.1:p.Gly150Arg	2	143182	1.39682e-05	TAL1	0.94	Not in ClinVar	nonsynonymous SNV	3′ss	Shrunk	-3	No PTC	Inter-domain region	0	0	-
chr1	47229356	rs1354045078	C	T	ENST00000371884.6:c.-157-5G>A	-	1	143192	6.98363e-06	TAL1	0.83	Not in ClinVar	In intronic	3′ss	Extended	+3	Not in CDS(5′UTR)	-	0	0	-
chr1	47231667	rs886803586	C	A	ENST00000371884.6:c.-168G>T	-	43	143204	0.000300271	TAL1	0.89	Not in ClinVar	5′UTR	5′ss	Shrunk	+12	Not in CDS	-	0	0	-
chr1	47272195	.	T	C	ENST00000360380.7:c.2264A>G	ENSP00000353544.3:p.Lys755Arg	1	143262	6.98022e-06	STIL	0.89	Not in ClinVar	nonsynonymous SNV	3′ss	Shrunk	-47	PTC in novel exon	-	0	0	-
chr1	53211326	.	C	T	ENST00000371486.3:c.1645+7C>T	-	4	143290	2.79154e-05	CPT2	0.96	Not in ClinVar	In intronic	5′ss	Extended	+5	Do not trigger NMD	Carn_acyltransf	0	0	-
chr1	53249452	.	C	T	ENST00000306052.10:c.2781G>A	ENSP00000303634.6:p.Pro927Pro	3	143308	2.09339e-05	LRP8	0.97	Not in ClinVar	synonymous SNV	3′ss	Shrunk	-106	Do not trigger NMD	Inter-domain region	0	0	-
chr1	54876051	rs764079033	T	C	ENST00000649007.1:c.388-4A>G	-	1	143242	6.98119e-06	DHCR24	0.89	Not in ClinVar	In intronic	3′ss	Extended	+3	No PTC	Inter-domain region	0	0	-
chr1	54883614	rs1320996508	T	A	ENST00000649007.1:c.387+4A>T	-	1	143310	6.97788e-06	DHCR24	0.94	Not in ClinVar	In intronic	5′ss	Extended	-2	PTC by frameshift	-	0	0	-
chr1	54999153	rs768683733	G	A	ENST00000371265.5:c.-34G>A	-	5	143290	3.48943e-05	BSND	0.89	Uncertain_significance	5′UTR	3′ss	Shrunk	+962	Not in CDS	-	0	0	-
chr1	55007245	.	A	T	ENST00000371265.5:c.521A>T	ENSP00000360312.4:p.Glu174Val	1	143168	6.9848e-06	BSND	0.98	Not in ClinVar	nonsynonymous SNV	5′ss	Shrunk	-29	Do not trigger NMD	Barttin	0	0	-
chr1	55058635	rs147599496	C	T	ENST00000302118.5:c.1491C>T	ENSP00000303208.5:p.Gly497Gly	67	141410	0.0004738	PCSK9	0.96	Benign/Likely_benign	synonymous SNV	5′ss	Shrunk	-14	PTC by frameshift	-	0	0	-
chr1	55061566	.	C	T	ENST00000302118.5:c.1863+10C>T	-	1	143312	6.97778e-06	PCSK9	0.86	Not in ClinVar	In intronic	5′ss	Extended	+8	Do not trigger NMD	PCSK9_C3,PCSK9_C2	0	0	-
chr1	55063357	rs763353863	G	A	ENST00000302118.5:c.1864-12G>A	-	1	143286	6.97905e-06	PCSK9	1	Not in ClinVar	In intronic	3′ss	Extended	-10	No PTC	PCSK9_C3	0	0	-
chr1	56885912	rs372529913	G	A	ENST00000361249.3:c.856-15G>A	-	3	143256	2.09415e-05	C8A	0.98	Not in ClinVar	In intronic	3′ss	Extended	-13	PTC in novel exon	-	0	0	-
chr1	56885915	.	G	A	ENST00000361249.3:c.856-12G>A	-	728	143198	0.00508387	C8A	0.95	Uncertain_significance	In intronic	3′ss	Extended	-10	PTC in novel exon	-	0	0	-
chr1	58675584	rs776716276	T	C	ENST00000472487.5:c.1391-4A>G	-	3	143300	2.09351e-05	MYSM1	1	Not in ClinVar	In intronic	3′ss	Extended	+3	No PTC	Inter-domain region	0	0	-
chr1	58682550	rs1401380244	T	C	ENST00000472487.5:c.499-5A>G	-	1	143208	6.98285e-06	MYSM1	0.98	Not in ClinVar	In intronic	3′ss	Extended	+4	PTC in novel exon	-	0	0	-
chr1	61406531	.	C	G	ENST00000371191.5:c.1324-31C>G	-	1	131404	7.61012e-06	NFIA	0.99	Not in ClinVar	In intronic	3′ss	Extended	-30	No PTC	CTF_NFI	0	0	-
chr1	62513621	.	T	C	ENST00000251157.10:c.4120-15A>G	-	1	143342	6.97632e-06	DOCK7	0.82	Not in ClinVar	In intronic	3′ss	Extended	+14	PTC in novel exon	-	0	0	-
chr1	62636604	rs763358033	C	T	ENST00000251157.10:c.819-1G>A	-	1	143138	6.98627e-06	DOCK7	0.91	Likely_pathogenic	In intronic	3′ss	Shrunk	-1	PTC by frameshift	-	0	0	-
chr1	63404557	.	G	T	ENST00000371108.8:c.346+16G>T	-	8	143206	5.58636e-05	ALG6	0.8	Not in ClinVar	In intronic	5′ss	Extended	+14	PTC by frameshift	-	1	0	-
chr1	63629427	.	C	A	ENST00000371084.7:c.249C>A	ENSP00000360125.3:p.Ile83Ile	68	143198	0.000474867	PGM1	0.83	Not in ClinVar	synonymous SNV	3′ss	Shrunk	+4	PTC in novel exon	-	0	0	-
chr1	63634817	.	T	G	ENST00000371084.7:c.683-12T>G	-	1	143300	6.97837e-06	PGM1	0.98	Not in ClinVar	In intronic	3′ss	Extended	-11	PTC in novel exon	-	0	0	-
chr1	65389585	.	C	T	ENST00000263441.11:c.1216C>T	ENSP00000263441.7:p.His406Tyr	1	143280	6.97934e-06	DNAJC6	0.8	Not in ClinVar	nonsynonymous SNV	5′ss	Shrunk	-44	PTC by frameshift	-	0	0	-
chr1	65601838	.	A	G	ENST00000349533.10:c.1286-5A>G	-	2	143236	1.3963e-05	LEPR	0.85	Not in ClinVar	In intronic	3′ss	Extended	-4	PTC in novel exon	-	0	0	-
chr1	67053835	rs1370249579	T	C	ENST00000235345.5:c.179A>G	ENSP00000235345.5:p.Asn60Ser	1	143094	6.98841e-06	SLC35D1	0.97	Not in ClinVar	nonsynonymous SNV	5′ss	Shrunk	+25	PTC by frameshift	-	0	0	-
chr1	68431180	rs746665921	T	C	ENST00000262340.5:c.1339-4A>G	-	3	143276	2.09386e-05	RPE65	0.81	Uncertain_significance	In intronic	3′ss	Extended	+3	No PTC	RPE65	0	0	-
chr1	68431286	.	T	C	ENST00000262340.5:c.1334A>G	ENSP00000262340.5:p.Asp445Gly	1	143310	6.97788e-06	RPE65	0.93	Not in ClinVar	nonsynonymous SNV	5′ss	Shrunk	+5	PTC by frameshift	-	0	0	-
chr1	68448707	rs1348031618	C	T	ENST00000262340.5:c.12-1G>A	-	1	143088	6.98871e-06	RPE65	0.93	Not in ClinVar	In intronic	3′ss	Shrunk	-1	PTC in novel exon	-	0	0	-
chr1	70424272	rs1180645873	T	A	ENST00000411986.6:c.361-13T>A	-	1	143304	6.97817e-06	CTH	0.97	Not in ClinVar	In intronic	3′ss	Extended	-11	PTC in novel exon	-	0	0	-
chr1	74343074	rs531689157	G	A	ENST00000326637.7:c.828-1G>A	-	1	143218	6.98236e-06	TNNI3K	0.89	Not in ClinVar	In intronic	3′ss	Shrunk	+1	PTC in novel exon	-	0	0	-
chr1	74367255	rs907936579	G	A	ENST00000326637.7:c.1178-1G>A	-	1	142980	6.99399e-06	TNNI3K	0.97	Not in ClinVar	In intronic	3′ss	Shrunk	+1	PTC in novel exon	-	0	0	-
chr1	74463442	.	G	A	ENST00000326637.7:c.2013G>A	ENSP00000322251.3:p.Ala671Ala	4	143232	2.79267e-05	TNNI3K	0.93	Not in ClinVar	synonymous SNV	3′ss	Shrunk	+3	No PTC	Inter-domain region	0	0	-
chr1	74540225	.	A	G	ENST00000326637.7:c.2352-9A>G	-	4	143262	2.79209e-05	TNNI3K	0.92	Not in ClinVar	In intronic	3′ss	Extended	-8	Do not trigger NMD	Inter-domain region	0	0	-
chr1	74543950	.	C	A	ENST00000326637.7:c.2476C>A	ENSP00000322251.3:p.Arg826Arg	1	143196	6.98344e-06	TNNI3K	0.81	Not in ClinVar	synonymous SNV	3′ss	Shrunk	+46	No PTC	Inter-domain region	0	0	-
chr1	75732632	rs755318101	A	G	ENST00000541113.5:c.11-12A>G	-	1	143286	6.97905e-06	ACADM	0.94	Not in ClinVar	In intronic	3′ss	Extended	-11	PTC in novel exon	-	0	0	-
chr1	75734786	.	G	A	ENST00000541113.5:c.280-5G>A	-	5	142842	3.50037e-05	ACADM	0.9	Conflicting_interpretations_of_pathogenicity	In intronic	3′ss	Extended	-3	PTC in novel exon	-	0	0	-
chr1	75749418	rs941714381	G	A	ENST00000541113.5:c.601-1G>A	-	1	143208	6.98285e-06	ACADM	0.99	Likely_pathogenic	In intronic	3′ss	Shrunk	+1	PTC in novel exon	-	0	0	-
chr1	75750444	.	A	G	ENST00000541113.5:c.742-7A>G	-	1	143306	6.97807e-06	ACADM	0.99	Not in ClinVar	In intronic	3′ss	Extended	-6	PTC in novel exon	-	0	0	-
chr1	77933340	.	C	A	ENST00000330010.12:c.920C>A	ENSP00000327363.8:p.Pro307Gln	4	142674	2.80359e-05	NEXN	0.96	Not in ClinVar	nonsynonymous SNV	3′ss	Shrunk	+60	No PTC	Inter-domain region	0	0	-
chr1	77942218	rs1322281819	T	G	ENST00000330010.12:c.1467+10T>G	-	2	143272	1.39595e-05	NEXN	0.89	Not in ClinVar	In intronic	5′ss	Extended	+9	No PTC	Inter-domain region	0	0	-
chr1	91262397	rs771622773	A	C	ENST00000370425.7:c.4087-5T>G	-	1	143256	6.98051e-06	HFM1	0.8	Not in ClinVar	In intronic	3′ss	Extended	+4	PTC in novel exon	-	0	0	-
chr1	91313972	rs764662804	T	C	ENST00000370425.7:c.3229A>G	ENSP00000359454.3:p.Ile1077Val	3	143326	2.09313e-05	HFM1	0.95	Not in ClinVar	nonsynonymous SNV	5′ss	Shrunk	+16	PTC by frameshift	-	0	0	-
chr1	91322943	.	T	C	ENST00000370425.7:c.2582+7A>G	-	1	143304	6.97817e-06	HFM1	0.95	Not in ClinVar	In intronic	5′ss	Extended	-6	PTC in novel exon	-	0	0	-
chr1	91375730	rs780065573	T	C	ENST00000370425.7:c.1396-3A>G	-	1	143090	6.98861e-06	HFM1	0.98	Not in ClinVar	In intronic	3′ss	Extended	+2	PTC in novel exon	-	0	0	-
chr1	91379213	rs1165412285	C	T	ENST00000370425.7:c.1008G>A	ENSP00000359454.3:p.Met336Ile	1	143118	6.98724e-06	HFM1	0.9	Not in ClinVar	nonsynonymous SNV	3′ss	Shrunk	-3	No PTC	Inter-domain region	0	0	-
chr1	91404800	.	C	A	ENST00000370425.7:c.-30G>T	-	1	143312	6.97778e-06	HFM1	0.98	Not in ClinVar	5′UTR	5′ss	Shrunk	+4	Not in CDS	-	0	0	-
chr1	91981022	rs969395495	C	T	ENST00000394530.7:c.1456C>T	ENSP00000378038.3:p.Arg486Ter	1	143214	6.98256e-06	BRDT	0.96	Not in ClinVar	stopgain	5′ss	Shrunk	-158	PTC by frameshift	-	0	0	-
chr1	92246656	rs1237520591	C	T	ENST00000370360.7:c.1669-10G>A	-	2	143152	1.39712e-05	GLMN	0.98	Not in ClinVar	In intronic	3′ss	Extended	+8	Do not trigger NMD	Inter-domain region	0	0	-
chr1	94029504	rs745454563	C	A	ENST00000370225.3:c.4480G>T	ENSP00000359245.3:p.Glu1494Ter	1	143326	6.9771e-06	ABCA4	0.85	Not in ClinVar	stopgain	5′ss	Shrunk	+61	PTC by frameshift	-	0	0	-
chr1	94078604	rs1169850759	T	C	ENST00000370225.3:c.1342A>G	ENSP00000359245.3:p.Met448Val	1	119912	8.33945e-06	ABCA4	0.99	Likely_pathogenic	nonsynonymous SNV	5′ss	Shrunk	+15	No PTC	Inter-domain region	0	0	-
chr1	94464769	.	A	G	ENST00000370214.8:c.148-6A>G	-	1	142980	6.99399e-06	ABCD3	0.94	Not in ClinVar	In intronic	3′ss	Extended	-5	PTC in novel exon	-	0	0	-
chr1	97082471	rs377221676	C	T	ENST00000370192.7:c.2767-1G>A	-	1	143188	6.98383e-06	DPYD	0.93	Likely_pathogenic	In intronic	3′ss	Shrunk	-1	PTC in novel exon	-	0	0	-
chr1	99861644	rs142368729	A	G	ENST00000361915.7:c.224A>G	ENSP00000355106.3:p.Asp75Gly	4	143320	2.79096e-05	AGL	0.88	Uncertain_significance	nonsynonymous SNV	5′ss	Shrunk	-70	PTC by frameshift	-	0	0	-
chr1	99881663	rs373513564	C	T	ENST00000361915.7:c.2280C>T	ENSP00000355106.3:p.Ser760Ser	19	143076	0.000132797	AGL	0.91	Benign	synonymous SNV	5′ss	Shrunk	-30	No PTC	hGDE_central	0	0	-
chr1	99884119	rs786204481	G	A	ENST00000361915.7:c.2309-1G>A	-	1	143146	6.98587e-06	AGL	0.98	Pathogenic/Likely_pathogenic	In intronic	3′ss	Shrunk	+1	PTC in novel exon	-	0	0	-
chr1	99884213	rs778492877	A	G	ENST00000361915.7:c.2402A>G	ENSP00000355106.3:p.Asp801Gly	6	143326	4.18626e-05	AGL	0.85	Uncertain_significance	nonsynonymous SNV	5′ss	Shrunk	-32	PTC by frameshift	-	0	0	-
chr1	99887970	rs1249051895	A	G	ENST00000361915.7:c.2682-8A>G	-	1	143266	6.98002e-06	AGL	1	Not in ClinVar	In intronic	3′ss	Extended	-7	PTC in novel exon	-	0	0	-
chr1	99915385	rs766185736	C	G	ENST00000361915.7:c.4162-4C>G	-	1	143090	6.98861e-06	AGL	0.82	Not in ClinVar	In intronic	3′ss	Extended	-3	PTC in novel exon	-	0	0	-
chr1	99915499	rs754649508	A	G	ENST00000361915.7:c.4259+13A>G	-	1	143250	6.9808e-06	AGL	0.99	Not in ClinVar	In intronic	5′ss	Extended	+12	PTC in novel exon	-	0	0	-
chr1	99916398	rs369973784	A	G	ENST00000361915.7:c.4260-12A>G	-	8	143282	5.58339e-05	AGL	0.94	Pathogenic/Likely_pathogenic	In intronic	3′ss	Extended	-11	PTC in novel exon	-	0	0	-
chr1	100196248	rs749420003	T	C	ENST00000370132.8:c.*7A>G	-	1	142942	6.99584e-06	DBT	0.91	Not in ClinVar	3′UTR	5′ss	Shrunk	+9330	Not in CDS	-	0	0	-
chr1	100216008	.	G	A	ENST00000370132.8:c.747C>T	ENSP00000359151.3:p.Gly249Gly	1	143002	6.99291e-06	DBT	0.98	Not in ClinVar	synonymous SNV	5′ss	Shrunk	+27	No PTC	E3_binding	0	0	-
chr1	102995909	rs1442768097	C	T	ENST00000358392.6:c.2332-1G>A	-	1	143240	6.98129e-06	COL11A1	0.91	Not in ClinVar	In intronic	3′ss	Shrunk	-1	PTC by frameshift	-	0	0	-
chr1	103001973	.	T	C	ENST00000358392.6:c.2134-4A>G	-	1	143226	6.98197e-06	COL11A1	0.85	Not in ClinVar	In intronic	3′ss	Extended	+3	PTC in novel exon	-	0	0	-
chr1	103017885	.	A	C	ENST00000358392.6:c.1387-3T>G	-	1	143230	6.98178e-06	COL11A1	0.96	Not in ClinVar	In intronic	3′ss	Extended	+2	PTC by frameshift	-	0	0	-
chr1	103535359	rs1279906504	A	G	ENST00000533099.5:c.473A>G	ENSP00000432886.1:p.Lys158Arg	1	143206	6.98295e-06	RNPC3	0.99	Not in ClinVar	nonsynonymous SNV	3′ss	Shrunk	+30	No PTC	Inter-domain region	0	0	-
chr1	103544934	rs145847854	C	G	ENST00000533099.5:c.1046-7C>G	-	321	142894	0.00224642	RNPC3	0.88	Benign	In intronic	3′ss	Extended	-6	No PTC	Inter-domain region	0	0	-
chr1	103551043	rs938187821	A	G	ENST00000533099.5:c.1464A>G	ENSP00000432886.1:p.Gly488Gly	1	143322	6.9773e-06	RNPC3	1	Not in ClinVar	synonymous SNV	5′ss	Shrunk	-31	No PTC	RRM_1	0	0	-
chr1	108139213	rs1298291358	C	T	ENST00000565488.5:c.1099-5G>A	-	1	143282	6.97924e-06	SLC25A24	0.99	Not in ClinVar	In intronic	3′ss	Extended	+3	No PTC	Mito_carr	0	0	-
chr1	108182031	rs1022885589	T	C	ENST00000565488.5:c.311-3A>G	-	3	143166	2.09547e-05	SLC25A24	1	Not in ClinVar	In intronic	3′ss	Extended	+2	PTC in novel exon	-	0	0	-
chr1	108897014	.	C	T	ENST00000406462.6:c.207C>T	ENSP00000385510.1:p.Gly69Gly	1	143286	6.97905e-06	GPSM2	0.8	Not in ClinVar	synonymous SNV	5′ss	Shrunk	-73	PTC by frameshift	-	0	0	-
chr1	108914331	rs1190347320	A	G	ENST00000406462.6:c.1193-7A>G	-	1	143266	6.98002e-06	GPSM2	0.99	Not in ClinVar	In intronic	3′ss	Extended	-6	No PTC	Inter-domain region	0	0	-
chr1	108940147	rs749612033	T	C	ENST00000356970.6:c.797-5A>G	-	3	143280	2.0938e-05	CLCC1	0.96	Not in ClinVar	In intronic	3′ss	Extended	+4	PTC in novel exon	-	0	0	-
chr1	109314788	rs1186304048	T	C	ENST00000256637.7:c.2251-10A>G	-	2	143258	1.39608e-05	SORT1	1	Not in ClinVar	In intronic	3′ss	Extended	+9	No PTC	Inter-domain region	0	0	-
chr1	109317856	rs1446895184	T	C	ENST00000256637.7:c.2138A>G	ENSP00000256637.6:p.Asn713Ser	1	143252	6.98071e-06	SORT1	0.97	Not in ClinVar	nonsynonymous SNV	5′ss	Shrunk	+4	PTC by frameshift	-	0	0	-
chr1	109627423	.	T	G	ENST00000342115.8:c.780-6T>G	-	1	143206	6.98295e-06	AMPD2	0.99	Not in ClinVar	In intronic	3′ss	Extended	-5	PTC in novel exon	-	0	0	-
chr1	110064767	rs150660098	C	T	ENST00000369792.4:c.414G>A	ENSP00000358807.3:p.Pro138Pro	229	143306	0.00159798	ALX3	0.98	Not in ClinVar	synonymous SNV	3′ss	Shrunk	-138	No PTC	Homeodomain	0	0	-
chr1	110174037	rs1204654047	A	G	ENST00000331565.4:c.509A>G	ENSP00000330199.3:p.Lys170Arg	2	143266	1.396e-05	SLC6A17	0.89	Not in ClinVar	nonsynonymous SNV	3′ss	Shrunk	+65	PTC in novel exon	-	0	0	-
chr1	111118265	.	T	C	ENST00000539140.5:c.696A>G	ENSP00000437718.1:p.Lys232Lys	1	143144	6.98597e-06	DRAM2	0.81	Not in ClinVar	synonymous SNV	3′ss	Shrunk	-3	No PTC	Inter-domain region	0	0	-
chr1	111988958	rs1429374621	C	A	ENST00000315987.6:c.-283G>T	-	1	143326	6.9771e-06	KCND3	0.96	Not in ClinVar	5′UTR	5′ss	Shrunk	+212	Not in CDS	-	0	0	-
chr1	111989088	rs924851306	G	A	ENST00000315987.6:c.-413C>T	-	2	143314	1.39554e-05	KCND3	0.82	Not in ClinVar	5′UTR	5′ss	Shrunk	+342	Not in CDS	-	0	0	-
chr1	113073336	rs1371736471	C	G	ENST00000361127.5:c.-71C>G	-	1	143362	6.97535e-06	LRIG2	0.93	Not in ClinVar	5′UTR	5′ss	Shrunk	-310	Not in CDS	-	0	0	-
chr1	113095869	rs1490703374	T	A	ENST00000361127.5:c.804-5T>A	-	1	143346	6.97613e-06	LRIG2	0.94	Not in ClinVar	In intronic	3′ss	Extended	-3	No PTC	LRR_8	0	0	-
chr1	113114412	rs1184825198	A	G	ENST00000361127.5:c.2081-15A>G	-	1	140762	7.10419e-06	LRIG2	0.99	Not in ClinVar	In intronic	3′ss	Extended	-14	PTC in novel exon	-	0	0	-
chr1	113829582	rs367574404	T	C	ENST00000359785.9:c.2250+10A>G	-	1	143244	6.9811e-06	PTPN22	1	Not in ClinVar	In intronic	5′ss	Extended	-9	No PTC	Inter-domain region	0	0	-
chr1	113900049	.	C	T	ENST00000256658.8:c.969G>A	ENSP00000256658.4:p.Ser323Ser	1	143192	6.98363e-06	AP4B1	0.99	Not in ClinVar	synonymous SNV	3′ss	Shrunk	-353	PTC in novel exon	-	0	0	-
chr1	113901835	rs147043117	C	T	ENST00000256658.8:c.389G>A	ENSP00000256658.4:p.Arg130Gln	50	143242	0.00034906	AP4B1	0.81	Uncertain_significance	nonsynonymous SNV	3′ss	Shrunk	-52	PTC in novel exon	-	0	0	-
chr1	113902876	.	A	T	ENST00000256658.8:c.114-14T>A	-	2	143324	1.39544e-05	AP4B1	0.87	Not in ClinVar	In intronic	3′ss	Extended	+12	No PTC	Adaptin_N	0	0	-
chr1	113904615	.	G	A	ENST00000256658.8:c.103C>T	ENSP00000256658.4:p.Arg35Ter	2	143280	1.39587e-05	AP4B1	1	Not in ClinVar	stopgain	5′ss	Shrunk	+12	No PTC	Adaptin_N	0	0	-
chr1	114673676	rs1377534915	G	A	ENST00000369538.3:c.2135C>T	ENSP00000358551.3:p.Ala712Val	1	143212	6.98266e-06	AMPD1	0.99	Not in ClinVar	nonsynonymous SNV	5′ss	Shrunk	+39	No PTC	A_deaminase	0	0	-
chr1	114680298	.	T	C	ENST00000369538.3:c.815A>G	ENSP00000358551.3:p.Asp272Gly	1	143306	6.97807e-06	AMPD1	0.99	Not in ClinVar	nonsynonymous SNV	5′ss	Shrunk	+40	PTC by frameshift	-	0	0	-
chr1	114716181	.	T	C	ENST00000369535.4:c.-17-4A>G	-	1	143290	6.97885e-06	NRAS	0.96	Not in ClinVar	In intronic	3′ss	Extended	+3	Not in CDS(5′UTR)	-	0	0	-
chr1	115664069	rs773992696	G	A	ENST00000355485.6:c.613G>A	ENSP00000347672.2:p.Gly205Arg	1	143112	6.98753e-06	VANGL1	0.99	Not in ClinVar	nonsynonymous SNV	3′ss	Shrunk	+410	PTC by frameshift	-	0	0	-
chr1	115664236	rs373473714	C	T	ENST00000355485.6:c.780C>T	ENSP00000347672.2:p.Gly260Gly	18	143288	0.000125621	VANGL1	0.85	Not in ClinVar	synonymous SNV	5′ss	Shrunk	-34	PTC by frameshift	-	1	0	-
chr1	116398615	.	G	A	ENST00000295598.9:c.2125-6G>A	-	1	143250	6.9808e-06	ATP1A1	0.81	Not in ClinVar	In intronic	3′ss	Extended	-4	PTC in novel exon	-	0	0	-
chr1	116667623	.	C	A	ENST00000369483.5:c.-636G>T	-	15	142324	0.000105393	IGSF3	0.99	Not in ClinVar	5′UTR	5′ss	Shrunk	+7	Not in CDS	-	0	0	-
chr1	116667635	.	C	A	ENST00000369483.5:c.-648G>T	-	1	142330	7.02593e-06	IGSF3	0.99	Not in ClinVar	5′UTR	5′ss	Shrunk	+19	Not in CDS	-	0	0	-
chr1	117864857	rs1265788118	T	C	ENST00000369443.9:c.*5712A>G	-	2	143238	1.39628e-05	GDAP2	0.97	Not in ClinVar	3′UTR	3′ss	Shrunk	-5760	Not in CDS	-	0	0	-
chr1	117870513	rs1441862920	G	C	ENST00000369443.9:c.*56C>G	-	2	143228	1.39638e-05	GDAP2	0.93	Not in ClinVar	3′UTR	5′ss	Shrunk	+7029	Not in CDS	-	0	0	-
chr1	117929436	.	C	A	ENST00000369443.9:c.-68+12G>T	-	1	143352	6.97584e-06	GDAP2	1	Not in ClinVar	In intronic	5′ss	Extended	-10	Not in CDS(5′UTR)	-	0	0	-
chr1	118899122	.	A	T	ENST00000207157.7:c.612T>A	ENSP00000207157.3:p.Thr204Thr	1	143326	6.9771e-06	TBX15	0.84	Not in ClinVar	synonymous SNV	3′ss	Shrunk	-5	PTC in novel exon	-	0	0	-
chr1	118989446	.	G	C	ENST00000207157.7:c.-205C>G	-	1	143290	6.97885e-06	TBX15	0.89	Not in ClinVar	5′UTR	5′ss	Shrunk	+92	Not in CDS	-	0	0	-
chr1	119421803	rs755048400	G	A	ENST00000543831.5:c.308-6G>A	-	1	142918	6.99702e-06	HSD3B2	0.99	Not in ClinVar	In intronic	3′ss	Extended	-4	Do not trigger NMD	3Beta_HSD,Epimerase	0	0	-
chr1	119648443	.	C	G	ENST00000641597.1:c.-801C>G	-	12	143290	8.37462e-05	PHGDH	0.86	Not in ClinVar	5′UTR	5′ss	Shrunk	-186	Not in CDS	-	0	0	-
chr1	119734629	rs200683713	A	G	ENST00000641597.1:c.511-5A>G	-	1	143244	6.9811e-06	PHGDH	0.99	Not in ClinVar	In intronic	3′ss	Extended	-4	PTC in novel exon	-	0	0	-
chr1	119921819	rs761995764	T	C	ENST00000256646.6:c.5214-10A>G	-	2	143252	1.39614e-05	NOTCH2	0.98	Uncertain_significance	In intronic	3′ss	Extended	+9	No PTC	Inter-domain region	0	0	-
chr1	119922219	.	T	C	ENST00000256646.6:c.5213+17A>G	-	1	143306	6.97807e-06	NOTCH2	0.84	Not in ClinVar	In intronic	5′ss	Extended	-16	PTC in novel exon	-	0	0	-
chr1	119937352	rs372795716	T	C	ENST00000256646.6:c.3452A>G	ENSP00000256646.2:p.Asp1151Gly	2	143302	1.39565e-05	NOTCH2	0.84	Not in ClinVar	nonsynonymous SNV	5′ss	Shrunk	+71	PTC by frameshift	-	0	0	-
chr1	119941690	.	C	T	ENST00000256646.6:c.2817G>A	ENSP00000256646.2:p.Pro939Pro	1	143252	6.98071e-06	NOTCH2	0.99	Not in ClinVar	synonymous SNV	3′ss	Shrunk	-66	No PTC	EGF,hEGF,EGF_2,EGF_CA	0	0	-
chr1	119950763	rs782757612	T	C	ENST00000256646.6:c.2440A>G	ENSP00000256646.2:p.Ile814Val	1	143330	6.97691e-06	NOTCH2	0.99	Not in ClinVar	nonsynonymous SNV	5′ss	Shrunk	+40	PTC by frameshift	-	0	0	-
chr1	149783998	.	A	G	ENST00000369168.4:c.53-5A>G	-	0	135128	0	FCGR1A	0.94	Not in ClinVar	In intronic	3′ss	Extended	-4	PTC in novel exon	-	0	0	-
chr1	150077671	rs933983809	A	G	ENST00000535106.5:c.264A>G	ENSP00000440690.2:p.Gln88Gln	1	143290	6.97885e-06	VPS45	0.87	Not in ClinVar	synonymous SNV	3′ss	Shrunk	+3	No PTC	Sec1	0	0	-
chr1	150508277	.	G	T	ENST00000369047.8:c.68G>T	ENSP00000358043.4:p.Gly23Val	24	143314	0.000167464	ECM1	0.99	Not in ClinVar	nonsynonymous SNV	5′ss	Shrunk	-4	PTC by frameshift	-	0	0	-
chr1	150511627	.	G	A	ENST00000369047.8:c.879G>A	ENSP00000358043.4:p.Ser293Ser	4	143188	2.79353e-05	ECM1	0.95	Not in ClinVar	synonymous SNV	3′ss	Shrunk	+172	PTC in novel exon	-	0	0	-
chr1	150556254	rs587675749	G	A	ENST00000271643.8:c.1464G>A	ENSP00000271643.4:p.Ser488Ser	1	143204	6.98305e-06	ADAMTSL4	1	Uncertain_significance	synonymous SNV	3′ss	Shrunk	+94	PTC by frameshift	-	0	0	-
chr1	150796908	rs1318540487	C	T	ENST00000271651.7:c.891-10G>A	-	1	143118	6.98724e-06	CTSK	0.86	Not in ClinVar	In intronic	3′ss	Extended	+8	No PTC	Peptidase_C1	0	0	-
chr1	150805885	.	T	C	ENST00000271651.7:c.375A>G	ENSP00000271651.3:p.Gly125Gly	4	143208	2.79314e-05	CTSK	0.99	Not in ClinVar	synonymous SNV	5′ss	Shrunk	+25	PTC by frameshift	-	0	0	-
chr1	151027223	rs368861169	T	A	ENST00000271620.7:c.680-10T>A	-	6	143304	4.1869e-05	PRUNE1	0.97	Not in ClinVar	In intronic	3′ss	Extended	-8	PTC in novel exon	-	0	0	-
chr1	151365549	rs1188217983	G	A	ENST00000368868.9:c.1044+14C>T	-	1	143070	6.98959e-06	SELENBP1	0.98	Not in ClinVar	In intronic	5′ss	Extended	-12	No PTC	SBP56	0	0	-
chr1	151400430	.	A	G	ENST00000290541.6:c.348-12A>G	-	1	143254	6.98061e-06	PSMB4	0.99	Not in ClinVar	In intronic	3′ss	Extended	-11	PTC in novel exon	-	0	0	-
chr1	151400605	rs757952274	A	G	ENST00000290541.6:c.494+17A>G	-	7	143324	4.88404e-05	PSMB4	0.87	Not in ClinVar	In intronic	5′ss	Extended	+16	PTC in novel exon	-	0	0	-
chr1	151401229	rs1316186673	A	G	ENST00000290541.6:c.577-10A>G	-	1	143118	6.98724e-06	PSMB4	0.99	Not in ClinVar	In intronic	3′ss	Extended	-9	PTC in novel exon	-	0	0	-
chr1	151401317	rs1445295187	C	T	ENST00000290541.6:c.655C>T	ENSP00000290541.6:p.Arg219Ter	1	143194	6.98353e-06	PSMB4	0.98	Not in ClinVar	stopgain	5′ss	Shrunk	-40	Do not trigger NMD	Inter-domain region	0	0	-
chr1	151811454	rs763253904	C	T	ENST00000318247.6:c.1286-20G>A	-	1	143108	6.98773e-06	RORC	1	Not in ClinVar	In intronic	3′ss	Extended	+18	No PTC	Inter-domain region	0	0	-
chr1	151814703	rs755681607	C	T	ENST00000318247.6:c.812-8G>A	-	15	143278	0.000104692	RORC	1	Not in ClinVar	In intronic	3′ss	Extended	+6	No PTC	Inter-domain region	0	0	-
chr1	152315478	.	C	T	ENST00000368799.1:c.-21-1G>A	-	1	143102	6.98802e-06	FLG	0.9	Not in ClinVar	In intronic	3′ss	Shrunk	-1	Not in CDS(5′UTR)	-	0	0	-
chr1	154435117	rs1029556144	A	G	ENST00000368485.7:c.768A>G	ENSP00000357470.3:p.Arg256Arg	2	143278	1.39589e-05	IL6R	0.85	Not in ClinVar	synonymous SNV	5′ss	Shrunk	-40	PTC by frameshift	-	0	0	-
chr1	154569794	rs763194096	T	G	ENST00000368476.3:c.213T>G	ENSP00000357461.3:p.His71Gln	1	143266	6.98002e-06	CHRNB2	0.91	Likely_benign	nonsynonymous SNV	3′ss	Shrunk	+3	No PTC	Inter-domain region	0	0	-
chr1	154936816	rs900844833	G	C	ENST00000368467.3:c.-131C>G	-	3	143356	2.09269e-05	PMVK	0.81	Not in ClinVar	5′UTR	5′ss	Shrunk	+226	Not in CDS	-	0	0	-
chr1	154990537	.	G	T	ENST00000315144.14:c.1263+9G>T	-	1	143310	6.97788e-06	FLAD1	0.99	Not in ClinVar	In intronic	5′ss	Extended	+7	Do not trigger NMD	PAPS_reduct	0	0	-
chr1	155187297	rs200639498	G	A	ENST00000620103.4:c.1281C>T	ENSP00000481231.1:p.Ser427Ser	2	143268	1.39599e-05	MUC1	0.99	Not in ClinVar	stopgain	5′ss	Shrunk	+74	Do not trigger NMD	Inter-domain region	0	0	-
chr1	155235071	rs555079960	T	C	ENST00000327247.9:c.1535A>G	ENSP00000314508.5:p.Lys512Arg	0	114680	0	GBA	0.87	Not in ClinVar	nonsynonymous SNV	3′ss	Shrunk	-30	No PTC	Inter-domain region	0	0	-
chr1	155291963	rs753987136	C	T	ENST00000342741.6:c.1437-26G>A	-	2	143204	1.39661e-05	PKLR	0.97	Not in ClinVar	In intronic	3′ss	Extended	+24	No PTC	PK_C	0	0	-
chr1	155293403	.	C	A	ENST00000342741.6:c.1269+35G>T	-	1	143290	6.97885e-06	PKLR	0.85	Not in ClinVar	In intronic	5′ss	Extended	-33	No PTC	PK	0	0	-
chr1	155294288	rs1482347822	T	C	ENST00000342741.6:c.1063A>G	ENSP00000339933.4:p.Met355Val	1	143060	6.99007e-06	PKLR	0.98	Not in ClinVar	nonsynonymous SNV	5′ss	Shrunk	+54	No PTC	PK	0	0	-
chr1	155295468	rs1239029841	C	A	ENST00000342741.6:c.476G>T	ENSP00000339933.4:p.Gly159Val	1	143350	6.97593e-06	PKLR	0.99	Not in ClinVar	nonsynonymous SNV	5′ss	Shrunk	+33	No PTC	PK	0	0	-
chr1	155613048	.	G	A	ENST00000245564.6:c.1099-1G>A	-	1	143278	6.97944e-06	MSTO1	0.91	Not in ClinVar	In intronic	3′ss	Shrunk	+1	PTC in novel exon	-	0	0	-
chr1	155660956	rs201476824	T	C	ENST00000295566.8:c.1135-43A>G	-	1	143280	6.97934e-06	YY1AP1	0.89	Not in ClinVar	In intronic	3′ss	Extended	+42	Do not trigger NMD	Inter-domain region	0	0	-
chr1	155670436	rs1268175879	T	C	ENST00000295566.8:c.810A>G	ENSP00000295566.4:p.Gln270Gln	1	143284	6.97915e-06	YY1AP1	0.96	Not in ClinVar	synonymous SNV	3′ss	Shrunk	-29	PTC in novel exon	-	0	0	-
chr1	155670467	.	A	C	ENST00000295566.8:c.782-3T>G	-	1	143298	6.97846e-06	YY1AP1	0.93	Not in ClinVar	In intronic	3′ss	Extended	+2	PTC in novel exon	-	0	0	-
chr1	155675018	rs1278358196	T	C	ENST00000295566.8:c.601A>G	ENSP00000295566.4:p.Ile201Val	2	143242	1.39624e-05	YY1AP1	0.93	Not in ClinVar	nonsynonymous SNV	5′ss	Shrunk	+9	No PTC	Inter-domain region	0	0	-
chr1	155676753	rs1176120554	C	T	ENST00000295566.8:c.324-7G>A	-	2	143268	1.39599e-05	YY1AP1	0.98	Not in ClinVar	In intronic	3′ss	Extended	+5	PTC in novel exon	-	0	0	-
chr1	155688215	.	G	T	ENST00000295566.8:c.48-14C>A	-	1	143312	6.97778e-06	YY1AP1	0.9	Not in ClinVar	In intronic	3′ss	Extended	+12	No PTC	Inter-domain region	0	0	-
chr1	155904431	.	C	T	ENST00000368323.7:c.309G>A	ENSP00000357306.3:p.Thr103Thr	1	143222	6.98217e-06	RIT1	0.8	Not in ClinVar	synonymous SNV	3′ss	Shrunk	-73	Do not trigger NMD	Ras	0	0	-
chr1	156055259	.	C	G	ENST00000368305.8:c.69-4C>G	-	2	143324	1.39544e-05	LAMTOR2	0.98	Not in ClinVar	In intronic	3′ss	Extended	-3	No PTC	Robl_LC7	0	0	-
chr1	156136110	rs57508089	C	T	ENST00000368301.6:c.1146C>T	ENSP00000357284.2:p.Gly382Gly	0	143256	0	LMNA	0.98	Pathogenic/Likely_pathogenic	synonymous SNV	5′ss	Shrunk	-13	PTC by frameshift	-	0	0	-
chr1	156136916	rs730880133	G	A	ENST00000368301.6:c.1381-5G>A	-	11	143188	7.68221e-05	LMNA	0.97	Uncertain_significance	In intronic	3′ss	Extended	-3	No PTC	LTD	0	0	-
chr1	156156411	rs1198434848	C	G	ENST00000355014.6:c.140-3C>G	-	1	143304	6.97817e-06	SEMA4A	0.8	Not in ClinVar	In intronic	3′ss	Extended	-2	PTC in novel exon	-	0	0	-
chr1	156161335	.	T	A	ENST00000355014.6:c.811-11T>A	-	6	137820	4.3535e-05	SEMA4A	0.89	Not in ClinVar	In intronic	3′ss	Extended	-9	No PTC	Sema	0	0	-
chr1	156593501	rs973149946	C	G	ENST00000368235.7:c.610C>G	ENSP00000357218.3:p.Leu204Val	1	143312	6.97778e-06	NAXE	0.97	Not in ClinVar	nonsynonymous SNV	5′ss	Shrunk	-55	Do not trigger NMD	YjeF_N	0	0	-
chr1	158615184	.	C	A	ENST00000643759.1:c.6788+32G>T	-	1	143338	6.97652e-06	SPTA1	0.94	Not in ClinVar	In intronic	5′ss	Extended	-30	PTC in novel exon	-	0	0	-
chr1	158615414	.	G	T	ENST00000643759.1:c.6601-11C>A	-	3	143280	2.0938e-05	SPTA1	1	Not in ClinVar	In intronic	3′ss	Extended	+9	No PTC	Spectrin	0	0	-
chr1	158623216	.	C	T	ENST00000643759.1:c.5911-24G>A	-	2	143064	1.39798e-05	SPTA1	0.8	Not in ClinVar	In intronic	3′ss	Extended	+22	PTC in novel exon	-	0	0	-
chr1	158637993	.	G	A	ENST00000643759.1:c.5189+40C>T	-	1	143224	6.98207e-06	SPTA1	0.87	Not in ClinVar	In intronic	5′ss	Extended	-38	PTC by frameshift	-	0	0	-
chr1	158648513	rs1224092272	T	C	ENST00000643759.1:c.3710A>G	ENSP00000495214.1:p.Asp1237Gly	2	143186	1.39678e-05	SPTA1	1	Not in ClinVar	nonsynonymous SNV	5′ss	Shrunk	+5	PTC by frameshift	-	0	0	-
chr1	158652666	.	T	C	ENST00000643759.1:c.3189-13A>G	-	1	143076	6.98929e-06	SPTA1	0.99	Not in ClinVar	In intronic	3′ss	Extended	+12	No PTC	Inter-domain region	0	0	-
chr1	158654615	rs1458022917	T	C	ENST00000643759.1:c.3032A>G	ENSP00000495214.1:p.Asn1011Ser	4	143178	2.79373e-05	SPTA1	0.89	Not in ClinVar	nonsynonymous SNV	5′ss	Shrunk	+5	PTC by frameshift	-	0	0	-
chr1	158656669	.	A	C	ENST00000643759.1:c.2806-13T>G	-	2	143260	1.39606e-05	SPTA1	0.89	Pathogenic	In intronic	3′ss	Extended	+12	PTC in novel exon	-	0	0	-
chr1	158657481	.	G	C	ENST00000643759.1:c.2801C>G	ENSP00000495214.1:p.Ala934Gly	0	140514	0	SPTA1	0.94	Not in ClinVar	nonsynonymous SNV	5′ss	Shrunk	+5	PTC by frameshift	-	0	0	-
chr1	158668063	.	C	T	ENST00000643759.1:c.1834-1G>A	-	0	112840	0	SPTA1	0.99	Not in ClinVar	In intronic	3′ss	Shrunk	-1	PTC in novel exon	-	0	0	-
chr1	158676150	rs1224052824	G	A	ENST00000643759.1:c.1103C>T	ENSP00000495214.1:p.Ala368Val	1	143234	6.98158e-06	SPTA1	0.96	Not in ClinVar	nonsynonymous SNV	5′ss	Shrunk	+11	PTC by frameshift	-	0	0	-
chr1	158676167	rs1374378636	T	C	ENST00000643759.1:c.1086A>G	ENSP00000495214.1:p.Arg362Arg	1	143262	6.98022e-06	SPTA1	0.99	Not in ClinVar	synonymous SNV	5′ss	Shrunk	+27	No PTC	Spectrin	0	0	-
chr1	158678538	rs969584842	T	C	ENST00000643759.1:c.679-4A>G	-	1	143268	6.97993e-06	SPTA1	0.99	Not in ClinVar	In intronic	3′ss	Extended	+3	No PTC	Spectrin	0	0	-
chr1	160129267	rs562278306	G	A	ENST00000361216.7:c.1328G>A	ENSP00000354490.3:p.Arg443Gln	3	143210	2.09483e-05	ATP1A2	0.93	Not in ClinVar	nonsynonymous SNV	3′ss	Shrunk	+3	No PTC	Cation_ATPase	0	0	-
chr1	160136569	rs1421588242	G	A	ENST00000361216.7:c.2564-1G>A	-	1	143328	6.977e-06	ATP1A2	0.98	Not in ClinVar	In intronic	3′ss	Shrunk	+1	PTC in novel exon	-	0	0	-
chr1	160195011	.	G	A	ENST00000368078.7:c.466-1G>A	-	1	143158	6.98529e-06	CASQ1	0.85	Not in ClinVar	In intronic	3′ss	Shrunk	+1	PTC in novel exon	-	0	0	-
chr1	160198922	rs768533099	C	G	ENST00000368078.7:c.884-31C>G	-	3	143286	2.09371e-05	CASQ1	0.99	Not in ClinVar	In intronic	3′ss	Extended	-30	No PTC	Calsequestrin	0	0	-
chr1	160199062	rs1475877360	C	T	ENST00000368078.7:c.984+9C>T	-	1	143288	6.97895e-06	CASQ1	0.83	Not in ClinVar	In intronic	5′ss	Extended	+7	Do not trigger NMD	Calsequestrin	0	0	-
chr1	160201247	rs766861234	G	A	ENST00000368078.7:c.1062G>A	ENSP00000357057.3:p.Ala354Ala	3	143272	2.09392e-05	CASQ1	0.91	Not in ClinVar	synonymous SNV	3′ss	Shrunk	+4	No PTC	Calsequestrin	0	0	-
chr1	160218457	rs1335507572	T	C	ENST00000368074.5:c.1561-17A>G	-	2	143102	1.3976e-05	DCAF8	0.9	Not in ClinVar	In intronic	3′ss	Extended	+16	PTC in novel exon	-	0	0	-
chr1	161210175	.	A	G	ENST00000367993.7:c.767A>G	ENSP00000356972.3:p.Asp256Gly	4	143190	2.79349e-05	NDUFS2	0.86	Not in ClinVar	nonsynonymous SNV	5′ss	Shrunk	-14	PTC by frameshift	-	0	0	-
chr1	161212466	rs534026057	C	T	ENST00000367993.7:c.1102C>T	ENSP00000356972.3:p.Arg368Ter	4	143074	2.79576e-05	NDUFS2	0.87	Not in ClinVar	stopgain	5′ss	Shrunk	-16	PTC by frameshift	-	0	0	-
chr1	161356809	.	T	G	ENST00000367975.6:c.374T>G	ENSP00000356953.2:p.Met125Arg	1	143268	6.97993e-06	SDHC	0.9	Uncertain_significance	nonsynonymous SNV	3′ss	Shrunk	+133	Do not trigger NMD	Sdh_cyt	0	0	-
chr1	161766427	rs149825732	C	T	ENST00000367942.3:c.67C>T	ENSP00000356919.3:p.Leu23Leu	1	143268	6.97993e-06	ATF6	0.85	Uncertain_significance	synonymous SNV	5′ss	Shrunk	-17	PTC by frameshift	-	0	0	-
chr1	161781904	rs753596270	A	G	ENST00000367942.3:c.160-8A>G	-	4	143254	2.79224e-05	ATF6	0.99	Not in ClinVar	In intronic	3′ss	Extended	-7	PTC in novel exon	-	0	0	-
chr1	161791505	rs781491424	A	G	ENST00000367942.3:c.452A>G	ENSP00000356919.3:p.Asp151Gly	3	143328	2.0931e-05	ATF6	0.99	Uncertain_significance	nonsynonymous SNV	5′ss	Shrunk	-33	No PTC	Inter-domain region	0	0	-
chr1	161860198	.	A	G	ENST00000367942.3:c.1534-9A>G	-	2	141870	1.40974e-05	ATF6	0.89	Not in ClinVar	In intronic	3′ss	Extended	-8	PTC in novel exon	-	0	0	-
chr1	167434023	rs753046264	G	A	ENST00000392122.3:c.387C>T	ENSP00000375969.3:p.Gly129Gly	2	143294	1.39573e-05	CD247	0.92	Not in ClinVar	synonymous SNV	5′ss	Shrunk	+5	No PTC	ITAM	0	0	-
chr1	167823049	rs1338770595	G	A	ENST00000545172.5:c.3668C>T	ENSP00000441992.1:p.Ala1223Val	1	143248	6.9809e-06	ADCY10	0.87	Not in ClinVar	nonsynonymous SNV	5′ss	Shrunk	+43	PTC by frameshift	-	0	0	-
chr1	167846080	rs376915775	C	T	ENST00000545172.5:c.2162G>A	ENSP00000441992.1:p.Arg721Gln	1	143248	6.9809e-06	ADCY10	0.87	Not in ClinVar	nonsynonymous SNV	3′ss	Shrunk	-185	PTC in novel exon	-	0	0	-
chr1	167846081	.	G	T	ENST00000545172.5:c.2161C>A	ENSP00000441992.1:p.Arg721Arg	1	143190	6.98373e-06	ADCY10	0.94	Not in ClinVar	synonymous SNV	3′ss	Shrunk	-184	PTC in novel exon	-	0	0	-
chr1	168291162	rs1310982370	G	A	ENST00000367821.7:c.206G>A	ENSP00000356795.3:p.Arg69Gln	1	143206	6.98295e-06	TBX19	0.9	Not in ClinVar	nonsynonymous SNV	3′ss	Shrunk	+4	PTC in novel exon	-	0	0	-
chr1	168291244	rs376493164	G	A	ENST00000367821.7:c.288G>A	ENSP00000356795.3:p.Thr96Thr	5	143286	3.48952e-05	TBX19	0.91	Not in ClinVar	synonymous SNV	3′ss	Shrunk	+86	PTC by frameshift	-	0	0	-
chr1	169470191	.	A	C	ENST00000236137.9:c.808-5T>G	-	1	143314	6.97769e-06	SLC19A2	0.91	Not in ClinVar	In intronic	3′ss	Extended	+4	PTC in novel exon	-	0	0	-
chr1	169525864	.	T	A	ENST00000367797.7:c.5716+37A>T	-	2	143292	1.39575e-05	F5	1	Not in ClinVar	In intronic	5′ss	Extended	-35	PTC in novel exon	-	0	0	-
chr1	169529619	rs754104059	T	C	ENST00000367797.7:c.5408A>G	ENSP00000356771.3:p.His1803Arg	2	143294	1.39573e-05	F5	0.95	Likely_pathogenic	nonsynonymous SNV	5′ss	Shrunk	+12	No PTC	Inter-domain region	0	0	-
chr1	169549812	rs770011773	G	A	ENST00000367797.7:c.1600C>T	ENSP00000356771.3:p.Arg534Ter	2	143240	1.39626e-05	F5	0.99	Not in ClinVar	stopgain	5′ss	Shrunk	+13	PTC by frameshift	-	0	0	-
chr1	170544825	rs745905750	C	G	ENST00000367763.7:c.717C>G	ENSP00000356737.3:p.Ser239Arg	1	143284	6.97915e-06	GORAB	0.94	Not in ClinVar	nonsynonymous SNV	5′ss	Shrunk	-21	No PTC	Inter-domain region	0	0	-
chr1	171110948	rs1201544644	A	G	ENST00000367755.8:c.778A>G	ENSP00000356729.4:p.Met260Val	1	143300	6.97837e-06	FMO3	0.97	Not in ClinVar	nonsynonymous SNV	5′ss	Shrunk	-50	PTC by frameshift	-	0	0	-
chr1	171110955	rs1274503294	C	T	ENST00000367755.8:c.785C>T	ENSP00000356729.4:p.Ala262Val	1	143230	6.98178e-06	FMO3	0.93	Not in ClinVar	nonsynonymous SNV	5′ss	Shrunk	-44	PTC by frameshift	-	0	0	-
chr1	175023366	.	G	A	ENST00000476371.1:c.43C>T	ENSP00000420714.1:p.Gln15Ter	1	143288	6.97895e-06	MRPS14	0.95	Not in ClinVar	stopgain	5′ss	Shrunk	+4	PTC by frameshift	-	0	0	-
chr1	180824954	rs1031369141	C	T	ENST00000367590.8:c.954+11C>T	-	1	143246	6.981e-06	XPR1	0.84	Not in ClinVar	In intronic	5′ss	Extended	+9	No PTC	EXS	0	0	-
chr1	183186428	rs1192849884	G	T	ENST00000264144.4:c.76G>T	ENSP00000264144.4:p.Glu26Ter	1	143316	6.97759e-06	LAMC2	0.98	Not in ClinVar	stopgain	5′ss	Shrunk	-5	PTC by frameshift	-	0	0	-
chr1	183232643	.	T	A	ENST00000264144.4:c.2015-9T>A	-	1	143306	6.97807e-06	LAMC2	0.98	Not in ClinVar	In intronic	3′ss	Extended	-7	PTC in novel exon	-	0	0	-
chr1	183232735	rs1232622684	A	G	ENST00000264144.4:c.2098A>G	ENSP00000264144.4:p.Met700Val	2	143310	1.39558e-05	LAMC2	0.85	Not in ClinVar	nonsynonymous SNV	5′ss	Shrunk	-123	No PTC	Inter-domain region	0	0	-
chr1	183232813	rs201110608	A	G	ENST00000264144.4:c.2176A>G	ENSP00000264144.4:p.Met726Val	6	143294	4.1872e-05	LAMC2	0.91	Not in ClinVar	nonsynonymous SNV	5′ss	Shrunk	-45	No PTC	Inter-domain region	0	0	-
chr1	183240283	rs990810643	T	A	ENST00000264144.4:c.3229-9T>A	-	1	143334	6.97671e-06	LAMC2	0.98	Not in ClinVar	In intronic	3′ss	Extended	-7	PTC in novel exon	-	0	0	-
chr1	185309508	rs1170125826	T	C	ENST00000367498.7:c.-15A>G	-	1	143306	6.97807e-06	IVNS1ABP	0.92	Not in ClinVar	5′UTR	3′ss	Shrunk	-4	Not in CDS	-	0	0	-
chr1	186081195	rs750599480	A	G	ENST00000271588.8:c.8600-12A>G	-	1	143214	6.98256e-06	HMCN1	1	Not in ClinVar	In intronic	3′ss	Extended	-11	PTC in novel exon	-	0	0	-
chr1	186086243	.	T	G	ENST00000271588.8:c.8885-3T>G	-	1	143220	6.98227e-06	HMCN1	0.98	Not in ClinVar	In intronic	3′ss	Extended	-2	PTC in novel exon	-	0	0	-
chr1	186296848	.	A	G	ENST00000635041.1:c.-28A>G	-	1	143274	6.97963e-06	PRG4	0.98	Not in ClinVar	5′UTR	3′ss	Shrunk	+3	Not in CDS	-	0	0	-
chr1	186311558	rs770837321	A	G	ENST00000635041.1:c.3626A>G	ENSP00000489292.1:p.Tyr1209Cys	1	143334	6.97671e-06	PRG4	0.95	Not in ClinVar	nonsynonymous SNV	5′ss	Shrunk	-39	No PTC	Hemopexin	0	0	-
chr1	193150351	rs909578765	A	G	ENST00000650099.1:c.876A>G	ENSP00000498073.1:p.Arg292Arg	11	143310	7.67567e-05	CDC73	0.81	Uncertain_significance	synonymous SNV	5′ss	Shrunk	-32	PTC by frameshift	-	0	0	-
chr1	197055895	rs755802848	T	C	ENST00000367412.1:c.1174A>G	ENSP00000356382.1:p.Asn392Asp	3	143236	2.09445e-05	F13B	0.9	Not in ClinVar	nonsynonymous SNV	3′ss	Shrunk	-3	No PTC	Sushi	0	0	-
chr1	197057213	.	T	C	ENST00000367412.1:c.986-15A>G	-	1	143278	6.97944e-06	F13B	0.96	Not in ClinVar	In intronic	3′ss	Extended	+14	PTC in novel exon	-	0	0	-
chr1	197061781	rs753953835	T	C	ENST00000367412.1:c.451+3A>G	-	2	143276	1.39591e-05	F13B	0.9	Not in ClinVar	In intronic	5′ss	Extended	-2	PTC by frameshift	-	0	0	-
chr1	197122611	rs895548155	A	T	ENST00000367409.8:c.3391-16T>A	-	1	143290	6.97885e-06	ASPM	0.96	Not in ClinVar	In intronic	3′ss	Extended	+14	PTC in novel exon	-	0	0	-
chr1	197130053	rs1005582054	T	C	ENST00000367409.8:c.2491A>G	ENSP00000356379.4:p.Thr831Ala	2	143256	1.3961e-05	ASPM	0.82	Not in ClinVar	nonsynonymous SNV	3′ss	Shrunk	-4	PTC in novel exon	-	0	0	-
chr1	200592144	.	T	C	ENST00000367350.4:c.2749A>G	ENSP00000356319.4:p.Ile917Val	2	143248	1.39618e-05	KIF14	0.83	Not in ClinVar	nonsynonymous SNV	5′ss	Shrunk	+65	PTC by frameshift	-	0	0	-
chr1	200908932	.	C	T	ENST00000367342.8:c.1032C>T	ENSP00000356311.4:p.Ser344Ser	10	143106	6.98783e-05	INAVA	0.92	Not in ClinVar	synonymous SNV	5′ss	Shrunk	-10	PTC by frameshift	-	0	0	-
chr1	201044338	rs1489611039	C	A	ENST00000362061.3:c.4787G>T	ENSP00000355192.3:p.Gly1596Val	1	143134	6.98646e-06	CACNA1S	1	Not in ClinVar	nonsynonymous SNV	5′ss	Shrunk	+12	No PTC	Inter-domain region	0	0	-
chr1	201048584	rs1187290122	T	A	ENST00000362061.3:c.4439A>T	ENSP00000355192.3:p.Glu1480Val	1	143314	6.97769e-06	CACNA1S	1	Not in ClinVar	nonsynonymous SNV	5′ss	Shrunk	+4	PTC by frameshift	-	0	0	-
chr1	201062523	.	A	T	ENST00000362061.3:c.2854-9T>A	-	0	140812	0	CACNA1S	1	Not in ClinVar	In intronic	3′ss	Extended	+7	PTC by frameshift	-	0	0	-
chr1	201074586	rs763510435	C	T	ENST00000362061.3:c.1983G>A	ENSP00000355192.3:p.Val661Val	2	143342	1.39526e-05	CACNA1S	0.83	Not in ClinVar	synonymous SNV	3′ss	Shrunk	-36	No PTC	Inter-domain region	0	0	-
chr1	201075499	rs145733062	G	A	ENST00000362061.3:c.1944C>T	ENSP00000355192.3:p.Gly648Gly	4	139770	2.86184e-05	CACNA1S	0.91	Not in ClinVar	synonymous SNV	5′ss	Shrunk	+6	No PTC	Ion_trans	0	0	-
chr1	201075541	rs1391410351	G	A	ENST00000362061.3:c.1902C>T	ENSP00000355192.3:p.Gly634Gly	1	142866	6.99957e-06	CACNA1S	0.99	Not in ClinVar	synonymous SNV	5′ss	Shrunk	+48	No PTC	Ion_trans	0	0	-
chr1	201078006	.	G	T	ENST00000362061.3:c.1492C>A	ENSP00000355192.3:p.Arg498Ser	1	143326	6.9771e-06	CACNA1S	0.95	Not in ClinVar	nonsynonymous SNV	3′ss	Shrunk	-100	PTC in novel exon	-	0	0	-
chr1	201283804	rs1243979384	C	T	ENST00000367324.7:c.102C>T	ENSP00000356293.3:p.Gly34Gly	1	143340	6.97642e-06	PKP1	0.92	Not in ClinVar	synonymous SNV	5′ss	Shrunk	-102	No PTC	Inter-domain region	0	0	-
chr1	201294020	.	C	T	ENST00000367324.7:c.281C>T	ENSP00000356293.3:p.Ala94Val	1	143254	6.98061e-06	PKP1	0.99	Not in ClinVar	nonsynonymous SNV	5′ss	Shrunk	-27	No PTC	Inter-domain region	0	0	-
chr1	201322992	rs372086311	T	A	ENST00000367324.7:c.1504-21T>A	-	8	143266	5.58402e-05	PKP1	0.86	Not in ClinVar	In intronic	3′ss	Extended	-19	PTC in novel exon	-	0	0	-
chr1	202736286	.	G	C	ENST00000367265.8:c.3191C>G	ENSP00000356234.3:p.Ala1064Gly	0	143290	0	KDM5B	0.8	Not in ClinVar	nonsynonymous SNV	5′ss	Shrunk	+74	PTC by frameshift	-	0	0	-
chr1	203179859	rs768428982	C	T	ENST00000255409.7:c.913G>A	ENSP00000255409.3:p.Gly305Arg	2	143264	1.39602e-05	CHI3L1	0.89	Not in ClinVar	nonsynonymous SNV	3′ss	Shrunk	-20	PTC in novel exon	-	0	0	-
chr1	203862210	.	A	G	ENST00000414487.6:c.69A>G	ENSP00000400591.2:p.Arg23Arg	1	143282	6.97924e-06	SNRPE	0.83	Not in ClinVar	synonymous SNV	5′ss	Shrunk	-13	PTC by frameshift	-	0	0	-
chr1	204160554	.	A	C	ENST00000638118.1:c.378+6T>G	-	1	143322	6.9773e-06	REN	0.95	Not in ClinVar	In intronic	5′ss	Extended	-5	PTC by frameshift	-	0	0	-
chr1	204950546	rs748959221	G	A	ENST00000339876.10:c.92-11G>A	-	2	143256	1.3961e-05	NFASC	0.89	Not in ClinVar	In intronic	3′ss	Extended	-9	No PTC	Inter-domain region	0	0	-
chr1	204952102	rs770743051	G	T	ENST00000339876.10:c.201G>T	ENSP00000344786.6:p.Gly67Gly	1	143288	6.97895e-06	NFASC	0.9	Not in ClinVar	synonymous SNV	5′ss	Shrunk	-16	PTC by frameshift	-	0	0	-
chr1	204973277	rs148671147	G	A	ENST00000339876.10:c.1137G>A	ENSP00000344786.6:p.Ser379Ser	6	143302	4.18696e-05	NFASC	0.85	Not in ClinVar	synonymous SNV	3′ss	Shrunk	+3	No PTC	Inter-domain region	0	0	-
chr1	204978964	.	C	G	ENST00000339876.10:c.1877-4C>G	-	1	143314	6.97769e-06	NFASC	0.92	Not in ClinVar	In intronic	3′ss	Extended	-3	No PTC	Inter-domain region	0	0	-
chr1	205061853	.	G	A	ENST00000331830.6:c.974-12G>A	-	1	143262	6.98022e-06	CNTN2	1	Not in ClinVar	In intronic	3′ss	Extended	-10	PTC in novel exon	-	0	0	-
chr1	205072477	rs1184172061	T	A	ENST00000331830.6:c.2732-6T>A	-	1	143316	6.97759e-06	CNTN2	0.97	Not in ClinVar	In intronic	3′ss	Extended	-4	PTC in novel exon	-	0	0	-
chr1	205072478	rs758271427	G	A	ENST00000331830.6:c.2732-5G>A	-	5	143292	3.48938e-05	CNTN2	0.97	Not in ClinVar	In intronic	3′ss	Extended	-3	No PTC	Inter-domain region	0	0	-
chr1	205147571	rs1402750151	T	C	ENST00000367161.7:c.2642A>G	ENSP00000356129.3:p.Asp881Gly	1	143334	6.97671e-06	DSTYK	0.98	Not in ClinVar	nonsynonymous SNV	5′ss	Shrunk	+5067	No PTC	Inter-domain region	0	0	-
chr1	205147595	rs1378866427	G	C	ENST00000367161.7:c.2618C>G	ENSP00000356129.3:p.Ser873Cys	1	143324	6.9772e-06	DSTYK	0.83	Not in ClinVar	nonsynonymous SNV	5′ss	Shrunk	+5091	No PTC	Inter-domain region	0	0	-
chr1	205187780	rs755305796	G	C	ENST00000367161.7:c.292C>G	ENSP00000356129.3:p.Pro98Ala	2	143248	1.39618e-05	DSTYK	0.8	Not in ClinVar	nonsynonymous SNV	3′ss	Shrunk	-27	No PTC	Inter-domain region	0	0	-
chr1	207564008	.	G	T	ENST00000400960.7:c.2381G>T	ENSP00000383744.2:p.Gly794Val	0	112794	0	CR1	0.8	Not in ClinVar	nonsynonymous SNV	5′ss	Shrunk	-34	PTC by frameshift	-	0	0	-
chr1	209617589	rs933964686	T	C	ENST00000356082.8:c.3052-3A>G	-	4	143300	2.79135e-05	LAMB3	1	Not in ClinVar	In intronic	3′ss	Extended	+2	PTC in novel exon	-	0	0	-
chr1	209627528	rs370106489	T	A	ENST00000356082.8:c.1340A>T	ENSP00000348384.3:p.Glu447Val	7	143206	4.88806e-05	LAMB3	0.96	Not in ClinVar	nonsynonymous SNV	5′ss	Shrunk	+147	No PTC	Laminin_EGF	0	0	-
chr1	209628209	.	C	T	ENST00000356082.8:c.1133-19G>A	-	1	143330	6.97691e-06	LAMB3	0.98	Not in ClinVar	In intronic	3′ss	Extended	+17	PTC in novel exon	-	0	0	-
chr1	209632788	rs754222671	A	T	ENST00000356082.8:c.629-12T>A	-	2	143348	1.39521e-05	LAMB3	0.95	Not in ClinVar	In intronic	3′ss	Extended	+10	PTC in novel exon	-	0	0	-
chr1	210013740	.	G	A	ENST00000637265.1:c.-378G>A	-	1	142980	6.99399e-06	SYT14	0.81	Not in ClinVar	nonsynonymous SNV	3′ss	Shrunk	+109	Not in CDS(5′UTR)	-	0	0	-
chr1	210804026	.	G	A	ENST00000367007.5:c.1522C>T	ENSP00000355974.5:p.Arg508Ter	1	143244	6.9811e-06	KCNH1	0.91	Not in ClinVar	stopgain	5′ss	Shrunk	+61	PTC by frameshift	-	0	0	-
chr1	214632562	rs768742523	C	T	ENST00000366955.7:c.1406C>T	ENSP00000355922.3:p.Ala469Val	3	143188	2.09515e-05	CENPF	0.92	Not in ClinVar	nonsynonymous SNV	5′ss	Shrunk	-42	No PTC	Inter-domain region	0	0	-
chr1	214657017	rs772998061	C	T	ENST00000366955.7:c.8570C>T	ENSP00000355922.3:p.Ala2857Val	3	143230	2.09453e-05	CENPF	0.81	Not in ClinVar	nonsynonymous SNV	5′ss	Shrunk	-394	PTC by frameshift	-	0	0	-
chr1	215743338	.	T	C	ENST00000307340.7:c.11390-3A>G	-	1	131690	7.59359e-06	USH2A	0.96	Not in ClinVar	In intronic	3′ss	Extended	+2	PTC in novel exon	-	0	0	-
chr1	215782833	rs146569216	T	C	ENST00000307340.7:c.10490A>G	ENSP00000305941.3:p.Asp3497Gly	35	143326	0.000244199	USH2A	0.82	Uncertain_significance	nonsynonymous SNV	5′ss	Shrunk	+96	No PTC	Inter-domain region	0	0	-
chr1	215799141	rs1290349324	A	T	ENST00000307340.7:c.9740-16T>A	-	1	143376	6.97467e-06	USH2A	0.85	Not in ClinVar	In intronic	3′ss	Extended	+14	PTC in novel exon	-	0	0	-
chr1	215813913	rs767149705	T	C	ENST00000307340.7:c.9571-9A>G	-	2	143248	1.39618e-05	USH2A	1	Not in ClinVar	In intronic	3′ss	Extended	+8	PTC in novel exon	-	0	0	-
chr1	215867179	rs372347027	T	C	ENST00000307340.7:c.8682-9A>G	-	6	143308	4.18679e-05	USH2A	0.95	Pathogenic	In intronic	3′ss	Extended	+8	PTC in novel exon	-	0	0	-
chr1	216046595	.	G	C	ENST00000307340.7:c.6164-3C>G	-	1	143268	6.97993e-06	USH2A	0.83	Not in ClinVar	In intronic	3′ss	Extended	+2	PTC in novel exon	-	0	0	-
chr1	216078218	.	T	C	ENST00000307340.7:c.5443A>G	ENSP00000305941.3:p.Ser1815Gly	1	143256	6.98051e-06	USH2A	0.92	Not in ClinVar	nonsynonymous SNV	3′ss	Shrunk	-145	PTC in novel exon	-	0	0	-
chr1	216078303	rs1441749271	T	C	ENST00000307340.7:c.5358A>G	ENSP00000305941.3:p.Gln1786Gln	1	143276	6.97954e-06	USH2A	0.97	Not in ClinVar	synonymous SNV	3′ss	Shrunk	-60	No PTC	Laminin_G_1,Laminin_G_2	0	0	-
chr1	216190372	.	A	T	ENST00000307340.7:c.4252-5T>A	-	1	142426	7.02119e-06	USH2A	0.99	Not in ClinVar	In intronic	3′ss	Extended	+3	No PTC	fn3	0	0	-
chr1	216250931	.	G	A	ENST00000307340.7:c.2139C>T	ENSP00000305941.3:p.Gly713Gly	1	143254	6.98061e-06	USH2A	0.96	Uncertain_significance	synonymous SNV	5′ss	Shrunk	+30	No PTC	Laminin_EGF	0	0	-
chr1	216323699	rs1222644764	T	C	ENST00000307340.7:c.1329-4A>G	-	1	143264	6.98012e-06	USH2A	0.93	Not in ClinVar	In intronic	3′ss	Extended	+3	No PTC	Laminin_N	0	0	-
chr1	216325408	rs762384558	T	C	ENST00000307340.7:c.1040A>G	ENSP00000305941.3:p.Asp347Gly	1	143304	6.97817e-06	USH2A	0.94	Uncertain_significance	nonsynonymous SNV	5′ss	Shrunk	+104	PTC by frameshift	-	0	0	-
chr1	216327669	.	A	C	ENST00000307340.7:c.785-15T>G	-	1	143134	6.98646e-06	USH2A	0.86	Not in ClinVar	In intronic	3′ss	Extended	+14	PTC in novel exon	-	0	0	-
chr1	216418693	rs374536346	C	T	ENST00000307340.7:c.486-14G>A	-	6	142994	4.19598e-05	USH2A	0.98	Pathogenic/Likely_pathogenic	In intronic	3′ss	Extended	+12	No PTC	Inter-domain region	0	0	-
chr1	216422105	rs775094277	A	C	ENST00000307340.7:c.232T>G	ENSP00000305941.3:p.Phe78Val	2	143236	1.3963e-05	USH2A	0.98	Uncertain_significance	nonsynonymous SNV	5′ss	Shrunk	+254	PTC by frameshift	-	0	0	-
chr1	218434159	rs192335285	C	T	ENST00000366930.8:c.588C>T	ENSP00000355897.4:p.Gly196Gly	53	143294	0.000369869	TGFB2	0.82	Conflicting_interpretations_of_pathogenicity	synonymous SNV	5′ss	Shrunk	-57	No PTC	TGFb_propeptide	0	0	-
chr1	219978701	rs1426433906	C	T	ENST00000366923.7:c.3928G>A	ENSP00000355890.3:p.Gly1310Ser	1	142928	6.99653e-06	EPRS	0.98	Not in ClinVar	nonsynonymous SNV	3′ss	Shrunk	-20	PTC in novel exon	-	0	0	-
chr1	219978734	.	A	C	ENST00000366923.7:c.3910-15T>G	-	1	143252	6.98071e-06	EPRS	0.97	Not in ClinVar	In intronic	3′ss	Extended	+14	PTC in novel exon	-	0	0	-
chr1	219987411	rs1236189946	T	C	ENST00000366923.7:c.2776-7A>G	-	1	143276	6.97954e-06	EPRS	0.99	Not in ClinVar	In intronic	3′ss	Extended	+6	No PTC	WHEP-TRS	0	0	-
chr1	220020094	.	T	C	ENST00000366923.7:c.1243A>G	ENSP00000355890.3:p.Ile415Val	1	143304	6.97817e-06	EPRS	0.84	Not in ClinVar	nonsynonymous SNV	5′ss	Shrunk	+107	PTC by frameshift	-	0	0	-
chr1	220102115	.	C	A	ENST00000366922.2:c.551-14C>A	-	1	143102	6.98802e-06	IARS2	0.99	Not in ClinVar	In intronic	3′ss	Extended	-12	No PTC	tRNA-synt_1	0	0	-
chr1	220102672	rs1392913876	A	G	ENST00000366922.2:c.860-15A>G	-	1	143342	6.97632e-06	IARS2	0.9	Not in ClinVar	In intronic	3′ss	Extended	-14	PTC by frameshift	-	0	0	-
chr1	220107053	rs1339558816	C	G	ENST00000366922.2:c.1237-8C>G	-	1	143186	6.98392e-06	IARS2	0.96	Not in ClinVar	In intronic	3′ss	Extended	-7	PTC in novel exon	-	0	0	-
chr1	220157880	rs1025620487	T	C	ENST00000358951.6:c.3262-4A>G	-	1	143250	6.9808e-06	RAB3GAP2	0.92	Not in ClinVar	In intronic	3′ss	Extended	+3	No PTC	RAB3GAP2_C	0	0	-
chr1	225422117	.	G	A	ENST00000338179.6:c.326C>T	ENSP00000339883.2:p.Ala109Val	1	143252	6.98071e-06	LBR	0.89	Not in ClinVar	nonsynonymous SNV	5′ss	Shrunk	+42	No PTC	Inter-domain region	0	0	-
chr1	225424098	rs375540112	T	C	ENST00000338179.6:c.-14-9A>G	-	9	143302	6.28044e-05	LBR	0.94	Not in ClinVar	In intronic	3′ss	Extended	+8	Not in CDS(5′UTR)	-	0	0	-
chr1	225831778	.	G	A	ENST00000272167.9:c.184-1G>A	-	1	143168	6.9848e-06	EPHX1	0.91	Not in ClinVar	In intronic	3′ss	Shrunk	+1	PTC in novel exon	-	0	0	-
chr1	225838878	.	A	T	ENST00000272167.9:c.589A>T	ENSP00000272167.5:p.Lys197Ter	1	143222	6.98217e-06	EPHX1	0.8	Not in ClinVar	stopgain	5′ss	Shrunk	-5	PTC by frameshift	-	0	0	-
chr1	225839216	rs769056947	G	A	ENST00000272167.9:c.593-1G>A	-	1	143296	6.97856e-06	EPHX1	0.99	Not in ClinVar	In intronic	3′ss	Shrunk	+1	PTC in novel exon	-	0	0	-
chr1	225847037	rs1188697381	G	C	ENST00000366835.7:c.*3C>G	-	1	143372	6.97486e-06	TMEM63A	0.85	Not in ClinVar	3′UTR	5′ss	Shrunk	+4	Not in CDS	-	0	0	-
chr1	225847200	rs773556605	C	T	ENST00000366835.7:c.2264G>A	ENSP00000355800.3:p.Arg755Gln	3	143344	2.09287e-05	TMEM63A	0.87	Not in ClinVar	nonsynonymous SNV	3′ss	Shrunk	-15	No PTC	Inter-domain region	0	0	-
chr1	225862854	.	G	C	ENST00000366835.7:c.747-3C>G	-	5	143040	3.49553e-05	TMEM63A	0.99	Not in ClinVar	In intronic	3′ss	Extended	+2	PTC in novel exon	-	0	0	-
chr1	225865973	rs755440077	C	T	ENST00000366835.7:c.676-6G>A	-	3	143212	2.0948e-05	TMEM63A	0.99	Not in ClinVar	In intronic	3′ss	Extended	+4	PTC by frameshift	-	0	0	-
chr1	225866596	rs374963238	A	C	ENST00000366835.7:c.653T>G	ENSP00000355800.3:p.Ile218Ser	1	143218	6.98236e-06	TMEM63A	0.81	Not in ClinVar	nonsynonymous SNV	5′ss	Shrunk	+23	PTC by frameshift	-	0	0	-
chr1	225924215	.	G	A	ENST00000612039.4:c.-105C>T	-	1	143352	6.97584e-06	PYCR2	0.86	Not in ClinVar	5′UTR	5′ss	Shrunk	+173	Not in CDS	-	0	0	-
chr1	226891358	.	A	G	ENST00000366783.7:c.967A>G	ENSP00000355747.3:p.Met323Val	1	143026	6.99174e-06	PSEN2	0.88	Not in ClinVar	nonsynonymous SNV	5′ss	Shrunk	-4	PTC by frameshift	-	0	0	-
chr1	226891707	.	G	A	ENST00000366783.7:c.971-36G>A	-	1	143240	6.98129e-06	PSEN2	1	Not in ClinVar	In intronic	3′ss	Extended	-34	PTC in novel exon	-	0	0	-
chr1	226983631	.	A	T	ENST00000366779.5:c.1160A>T	ENSP00000355741.1:p.Glu387Val	1	143300	6.97837e-06	COQ8A	0.99	Not in ClinVar	nonsynonymous SNV	5′ss	Shrunk	-4	PTC by frameshift	-	0	0	-
chr1	228175270	.	C	T	ENST00000366711.3:c.828C>T	ENSP00000355672.3:p.Arg276Arg	1	143258	6.98041e-06	IBA57	0.93	Not in ClinVar	synonymous SNV	5′ss	Shrunk	-6989	No PTC	Inter-domain region	0	0	-
chr1	229464878	rs1285915990	G	C	ENST00000261396.5:c.2300-3C>G	-	2	143288	1.39579e-05	NUP133	1	Not in ClinVar	In intronic	3′ss	Extended	+2	PTC in novel exon	-	0	0	-
chr1	229470806	rs1282256261	T	C	ENST00000261396.5:c.1852-2A>G	-	1	143250	6.9808e-06	NUP133	1	Not in ClinVar	In intronic	3′ss	Extended	+1	PTC in novel exon	-	0	0	-
chr1	229498205	rs1326109785	G	A	ENST00000261396.5:c.750C>T	ENSP00000261396.3:p.Gly250Gly	1	143336	6.97661e-06	NUP133	0.99	Not in ClinVar	synonymous SNV	5′ss	Shrunk	+71	PTC by frameshift	-	0	0	-
chr1	229502101	rs747508806	G	T	ENST00000261396.5:c.303C>A	ENSP00000261396.3:p.Val101Val	1	143066	6.98978e-06	NUP133	0.95	Not in ClinVar	synonymous SNV	3′ss	Shrunk	-3	No PTC	Inter-domain region	0	0	-
chr1	230688416	.	A	G	ENST00000366669.8:c.1652-4A>G	-	1	143314	6.97769e-06	COG2	0.95	Not in ClinVar	In intronic	3′ss	Extended	-3	No PTC	Inter-domain region	0	0	-
chr1	230690005	.	T	G	ENST00000366669.8:c.1795-9T>G	-	1	143314	6.97769e-06	COG2	0.99	Not in ClinVar	In intronic	3′ss	Extended	-8	PTC in novel exon	-	0	0	-
chr1	230690150	rs756598605	A	G	ENST00000366669.8:c.1931A>G	ENSP00000355629.4:p.His644Arg	2	143340	1.39528e-05	COG2	0.8	Not in ClinVar	nonsynonymous SNV	5′ss	Shrunk	-4	PTC by frameshift	-	0	0	-
chr1	231275398	rs759266291	A	G	ENST00000366647.8:c.1844-7A>G	-	2	143280	1.39587e-05	GNPAT	0.98	Not in ClinVar	In intronic	3′ss	Extended	-6	No PTC	Inter-domain region	0	0	-
chr1	232026485	rs753751402	C	T	ENST00000439617.7:c.2358C>T	ENSP00000403888.3:p.Gly786Gly	1	143264	6.98012e-06	DISC1	0.86	Not in ClinVar	synonymous SNV	5′ss	Shrunk	-69	No PTC	Inter-domain region	0	0	-
chr1	234383719	rs747544091	A	G	ENST00000366615.8:c.373-4A>G	-	5	142866	3.49978e-05	COA6	0.95	Not in ClinVar	In intronic	3′ss	Extended	-3	No PTC	Inter-domain region	0	0	-
chr1	234607863	.	A	T	ENST00000366610.7:c.1001-11T>A	-	2	143324	1.39544e-05	IRF2BP2	1	Not in ClinVar	In intronic	3′ss	Extended	+9	No PTC	Inter-domain region	0	0	-
chr1	235441879	rs1182791646	C	G	ENST00000642610.1:c.1336C>G	ENSP00000494796.1:p.Leu446Val	1	143252	6.98071e-06	TBCE	1	Not in ClinVar	nonsynonymous SNV	5′ss	Shrunk	-4	PTC by frameshift	-	0	0	-
chr1	235773834	rs1259047685	T	C	ENST00000389793.6:c.5784+8A>G	-	1	143270	6.97983e-06	LYST	0.95	Not in ClinVar	In intronic	5′ss	Extended	-7	PTC by frameshift	-	0	0	-
chr1	235830427	.	A	C	ENST00000389793.6:c.-7-3T>G	-	4	143236	2.79259e-05	LYST	1	Not in ClinVar	In intronic	3′ss	Extended	+2	Not in CDS(5′UTR)	-	0	0	-
chr1	236808660	rs370536025	G	A	ENST00000535889.5:c.340-44G>A	-	2	143264	1.39602e-05	MTR	0.98	Not in ClinVar	In intronic	3′ss	Extended	-42	PTC in novel exon	-	0	0	-
chr1	236835699	rs1438778670	T	G	ENST00000535889.5:c.1329+12T>G	-	1	142358	7.02454e-06	MTR	0.93	Not in ClinVar	In intronic	5′ss	Extended	+11	PTC by frameshift	-	0	0	-
chr1	236838413	rs768711513	G	A	ENST00000535889.5:c.1330-1G>A	-	1	143272	6.97973e-06	MTR	0.95	Not in ClinVar	In intronic	3′ss	Shrunk	+1	PTC in novel exon	-	0	0	-
chr1	236859821	.	A	G	ENST00000535889.5:c.1954-12A>G	-	1	143244	6.9811e-06	MTR	1	Not in ClinVar	In intronic	3′ss	Extended	-11	PTC in novel exon	-	0	0	-
chr1	236859827	.	A	G	ENST00000535889.5:c.1954-6A>G	-	1	143264	6.98012e-06	MTR	1	Uncertain_significance	In intronic	3′ss	Extended	-5	PTC in novel exon	-	0	0	-
chr1	237469093	.	G	A	ENST00000366574.6:c.1614G>A	ENSP00000355533.2:p.Ala538Ala	3	142868	2.09984e-05	RYR2	0.9	Conflicting_interpretations_of_pathogenicity	synonymous SNV	3′ss	Shrunk	+3	No PTC	RYDR_ITPR	0	0	-
chr1	237492990	.	G	A	ENST00000366574.6:c.1864G>A	ENSP00000355533.2:p.Gly622Arg	1	143170	6.9847e-06	RYR2	0.91	Uncertain_significance	nonsynonymous SNV	3′ss	Shrunk	+38	PTC in novel exon	-	0	0	-
chr1	237500707	rs375587672	A	G	ENST00000366574.6:c.2204-4A>G	-	1	143250	6.9808e-06	RYR2	0.92	Not in ClinVar	In intronic	3′ss	Extended	-3	No PTC	SPRY	0	0	-
chr1	237550529	.	T	A	ENST00000366574.6:c.3067-15T>A	-	1	143170	6.9847e-06	RYR2	0.81	Not in ClinVar	In intronic	3′ss	Extended	-13	PTC in novel exon	-	0	0	-
chr1	237798030	.	C	G	ENST00000366574.6:c.13957-7C>G	-	1	143268	6.97993e-06	RYR2	1	Not in ClinVar	In intronic	3′ss	Extended	-6	No PTC	Inter-domain region	0	0	-
chr1	241508789	rs370229813	T	C	ENST00000366560.3:c.556-4A>G	-	5	143222	3.49108e-05	FH	0.9	Uncertain_significance	In intronic	3′ss	Extended	+3	No PTC	Lyase_1	0	0	-
chr1	241517255	.	T	C	ENST00000366560.3:c.194A>G	ENSP00000355518.3:p.Asp65Gly	2	143316	1.39552e-05	FH	0.98	Conflicting_interpretations_of_pathogenicity	nonsynonymous SNV	5′ss	Shrunk	+74	PTC by frameshift	-	0	0	-
chr2	1666494	.	A	T	ENST00000252804.8:c.1019-8T>A	-	1	143364	6.97525e-06	PXDN	0.89	Not in ClinVar	In intronic	3′ss	Extended	+6	No PTC	I-set,Ig_3,Ig_2,ig,V-set,C2-set_2	0	0	-
chr2	1687653	.	C	A	ENST00000252804.8:c.395G>T	ENSP00000252804.4:p.Gly132Val	1	143268	6.97993e-06	PXDN	0.9	Not in ClinVar	nonsynonymous SNV	5′ss	Shrunk	+23	PTC by frameshift	-	0	0	-
chr2	3545851	rs778030645	C	T	ENST00000315212.3:c.795G>A	ENSP00000313350.3:p.Ser265Ser	3	143264	2.09404e-05	RNASEH1	0.8	Not in ClinVar	synonymous SNV	3′ss	Shrunk	-22	Do not trigger NMD	RNase_H	0	0	-
chr2	3552147	rs370177133	T	C	ENST00000315212.3:c.406A>G	ENSP00000313350.3:p.Met136Val	3	143314	2.09331e-05	RNASEH1	0.98	Not in ClinVar	nonsynonymous SNV	5′ss	Shrunk	+4	PTC by frameshift	-	0	0	-
chr2	3575347	.	C	T	ENST00000304921.10:c.-22C>T	-	1	143366	6.97515e-06	RPS7	0.83	Not in ClinVar	5′UTR	5′ss	Shrunk	-5	Not in CDS	-	0	0	-
chr2	3580264	rs371417628	A	G	ENST00000304921.10:c.507+4A>G	-	2	143114	1.39749e-05	RPS7	0.8	Not in ClinVar	In intronic	5′ss	Extended	+3	No PTC	Ribosomal_S7e	0	0	-
chr2	9518245	.	T	C	ENST00000497134.6:c.960A>G	ENSP00000418728.2:p.Gln320Gln	1	134702	7.42379e-06	ADAM17	0.97	Not in ClinVar	synonymous SNV	3′ss	Shrunk	-3	No PTC	Reprolysin_2,Reprolysin_5	0	0	-
chr2	9518250	.	T	C	ENST00000497134.6:c.958-3A>G	-	0	125262	0	ADAM17	1	Not in ClinVar	In intronic	3′ss	Extended	+2	PTC in novel exon	-	0	0	-
chr2	10047732	rs948110038	C	T	ENST00000305883.5:c.395C>T	ENSP00000307023.1:p.Ala132Val	1	143238	6.98139e-06	KLF11	0.93	Not in ClinVar	nonsynonymous SNV	5′ss	Shrunk	-865	Do not trigger NMD	zf-C2H2,zf-H2C2_2,zf-C2H2_4	0	0	-
chr2	10448358	rs924277563	T	C	ENST00000234111.8:c.-365A>G	-	17	140228	0.000121231	ODC1	0.89	Not in ClinVar	5′UTR	5′ss	Shrunk	+238	Not in CDS	-	0	0	-
chr2	15461340	rs1191765694	G	C	ENST00000281513.9:c.2203-3C>G	-	1	143160	6.98519e-06	NBAS	0.88	Not in ClinVar	In intronic	3′ss	Extended	+2	PTC by frameshift	-	0	0	-
chr2	15461807	rs765503654	A	C	ENST00000281513.9:c.2098-16T>G	-	1	143300	6.97837e-06	NBAS	0.98	Not in ClinVar	In intronic	3′ss	Extended	+15	PTC in novel exon	-	0	0	-
chr2	15468384	rs757778082	G	A	ENST00000281513.9:c.1875C>T	ENSP00000281513.5:p.Gly625Gly	1	143216	6.98246e-06	NBAS	0.98	Not in ClinVar	synonymous SNV	5′ss	Shrunk	+4	PTC by frameshift	-	0	0	-
chr2	19953842	rs1476590827	C	A	ENST00000345530.7:c.1425G>T	ENSP00000314444.5:p.Gly475Gly	3	143274	2.09389e-05	WDR35	0.93	Not in ClinVar	synonymous SNV	5′ss	Shrunk	+10	PTC by frameshift	-	0	0	-
chr2	19953961	rs756349521	T	C	ENST00000345530.7:c.1306A>G	ENSP00000314444.5:p.Met436Val	1	143310	6.97788e-06	WDR35	1	Not in ClinVar	nonsynonymous SNV	3′ss	Shrunk	-18	No PTC	Inter-domain region	0	0	-
chr2	19974644	rs377144231	T	C	ENST00000345530.7:c.571-11A>G	-	2	143286	1.39581e-05	WDR35	0.8	Not in ClinVar	In intronic	3′ss	Extended	+10	PTC in novel exon	-	0	0	-
chr2	19975664	rs1276298140	C	T	ENST00000345530.7:c.437-1G>A	-	1	143300	6.97837e-06	WDR35	0.97	Not in ClinVar	In intronic	3′ss	Shrunk	-1	PTC in novel exon	-	0	0	-
chr2	19978892	rs1260009037	A	C	ENST00000345530.7:c.308-13T>G	-	1	143328	6.977e-06	WDR35	0.87	Not in ClinVar	In intronic	3′ss	Extended	+12	No PTC	Inter-domain region	0	0	-
chr2	19989994	rs1359668460	T	A	ENST00000345530.7:c.22A>T	ENSP00000314444.5:p.Lys8Ter	1	143328	6.977e-06	WDR35	1	Not in ClinVar	stopgain	5′ss	Shrunk	+4	PTC by frameshift	-	0	0	-
chr2	19997265	rs779296819	C	T	ENST00000407540.7:c.1169-6G>A	-	3	143210	2.09483e-05	MATN3	0.8	Not in ClinVar	In intronic	3′ss	Extended	+4	PTC in novel exon	-	0	0	-
chr2	20002051	rs368983587	C	T	ENST00000407540.7:c.946G>A	ENSP00000383894.3:p.Gly316Arg	3	143222	2.09465e-05	MATN3	0.99	Uncertain_significance	nonsynonymous SNV	3′ss	Shrunk	-31	PTC in novel exon	-	0	0	-
chr2	20003222	rs370230700	G	A	ENST00000407540.7:c.855C>T	ENSP00000383894.3:p.Gly285Gly	7	143302	4.88479e-05	MATN3	0.98	Not in ClinVar	synonymous SNV	5′ss	Shrunk	+63	No PTC	FXa_inhibition,cEGF,EGF_CA	0	0	-
chr2	24834611	rs1199007245	C	T	ENST00000260600.9:c.1841G>A	ENSP00000260600.5:p.Arg614Gln	2	143256	1.3961e-05	ADCY3	0.99	Not in ClinVar	nonsynonymous SNV	3′ss	Shrunk	-37	PTC by frameshift	-	0	0	-
chr2	25234421	.	C	T	ENST00000264709.7:c.2598-1G>A	-	0	143266	0	DNMT3A	0.95	Not in ClinVar	In intronic	3′ss	Shrunk	-1	Do not trigger NMD	Inter-domain region	0	0	-
chr2	25235830	.	A	C	ENST00000264709.7:c.2479-5T>G	-	0	143264	0	DNMT3A	0.92	Not in ClinVar	In intronic	3′ss	Extended	+4	Do not trigger NMD	Inter-domain region	0	0	-
chr2	25241564	.	G	A	ENST00000264709.7:c.2080C>T	ENSP00000264709.3:p.His694Tyr	1	143324	6.9772e-06	DNMT3A	0.98	Not in ClinVar	nonsynonymous SNV	5′ss	Shrunk	+4	PTC by frameshift	-	0	0	-
chr2	25241607	rs1398860004	C	A	ENST00000264709.7:c.2037G>T	ENSP00000264709.3:p.Gly679Gly	1	143340	6.97642e-06	DNMT3A	0.92	Not in ClinVar	synonymous SNV	5′ss	Shrunk	+47	PTC by frameshift	-	0	0	-
chr2	25243983	rs866791048	C	T	ENST00000264709.7:c.1852-1G>A	-	1	143264	6.98012e-06	DNMT3A	0.97	Not in ClinVar	In intronic	3′ss	Shrunk	-1	PTC by frameshift	-	0	0	-
chr2	25244177	rs930025818	G	C	ENST00000264709.7:c.1829C>G	ENSP00000264709.3:p.Ala610Gly	1	143322	6.9773e-06	DNMT3A	0.91	Not in ClinVar	nonsynonymous SNV	5′ss	Shrunk	+23	PTC by frameshift	-	0	0	-
chr2	25244665	.	G	T	ENST00000264709.7:c.1555-13C>A	-	0	143314	0	DNMT3A	0.98	Not in ClinVar	In intronic	3′ss	Extended	+11	PTC by frameshift	-	0	0	-
chr2	25246183	rs1294698740	T	A	ENST00000264709.7:c.1406A>T	ENSP00000264709.3:p.Glu469Val	1	143304	6.97817e-06	DNMT3A	1	Not in ClinVar	nonsynonymous SNV	5′ss	Shrunk	+25	PTC by frameshift	-	0	0	-
chr2	25247664	rs749225216	C	T	ENST00000264709.7:c.941G>A	ENSP00000264709.3:p.Trp314Ter	0	143292	0	DNMT3A	0.84	Not in ClinVar	stopgain	3′ss	Shrunk	-87	No PTC	PWWP	0	0	-
chr2	25247759	rs913561874	C	T	ENST00000264709.7:c.856-10G>A	-	1	143284	6.97915e-06	DNMT3A	0.99	Not in ClinVar	In intronic	3′ss	Extended	+8	PTC in novel exon	-	0	0	-
chr2	26273650	rs112842641	G	A	ENST00000537713.5:c.210-1G>A	-	2	143266	1.396e-05	HADHB	0.98	Not in ClinVar	In intronic	3′ss	Shrunk	+1	PTC in novel exon	-	0	0	-
chr2	26277070	rs1231741883	A	G	ENST00000537713.5:c.310-3A>G	-	1	143022	6.99193e-06	HADHB	0.99	Not in ClinVar	In intronic	3′ss	Extended	-2	PTC in novel exon	-	0	0	-
chr2	26424423	rs1306411103	A	G	ENST00000288710.6:c.509A>G	ENSP00000288710.2:p.Asp170Gly	1	143224	6.98207e-06	DRC1	0.99	Not in ClinVar	nonsynonymous SNV	5′ss	Shrunk	-32	PTC by frameshift	-	0	0	-
chr2	26448684	.	A	G	ENST00000288710.6:c.1397-7A>G	-	1	143288	6.97895e-06	DRC1	1	Not in ClinVar	In intronic	3′ss	Extended	-6	No PTC	Inter-domain region	0	0	-
chr2	26448815	rs367568611	C	T	ENST00000288710.6:c.1509+12C>T	-	17	143304	0.000118629	DRC1	0.85	Not in ClinVar	In intronic	5′ss	Extended	+10	PTC by frameshift	-	0	0	-
chr2	26459962	rs1287221096	G	A	ENST00000272371.6:c.*17+46C>T	-	2	143260	1.39606e-05	OTOF	0.85	Not in ClinVar	In intronic	5′ss	Extended	-44	Not in CDS(3′UTR)	-	0	0	-
chr2	26465988	rs916584313	T	A	ENST00000272371.6:c.4589A>T	ENSP00000272371.2:p.Glu1530Val	4	143346	2.79045e-05	OTOF	0.85	Not in ClinVar	nonsynonymous SNV	5′ss	Shrunk	+41	PTC by frameshift	-	0	0	-
chr2	26467502	rs768495761	C	T	ENST00000272371.6:c.4091-1G>A	-	1	143270	6.97983e-06	OTOF	0.99	Not in ClinVar	In intronic	3′ss	Shrunk	-1	PTC in novel exon	-	0	0	-
chr2	26468472	rs1360540571	T	C	ENST00000272371.6:c.4026A>G	ENSP00000272371.2:p.Gln1342Gln	3	143280	2.0938e-05	OTOF	0.9	Not in ClinVar	synonymous SNV	3′ss	Shrunk	-3	No PTC	Inter-domain region	0	0	-
chr2	26474515	.	G	A	ENST00000272371.6:c.3286C>T	ENSP00000272371.2:p.Gln1096Ter	1	143222	6.98217e-06	OTOF	0.97	Not in ClinVar	stopgain	5′ss	Shrunk	+4	PTC by frameshift	-	0	0	-
chr2	26479360	rs918506203	C	T	ENST00000272371.6:c.2118G>A	ENSP00000272371.2:p.Leu706Leu	4	143322	2.79092e-05	OTOF	0.8	Not in ClinVar	synonymous SNV	3′ss	Shrunk	-26	PTC by frameshift	-	0	0	-
chr2	26479554	.	G	A	ENST00000272371.6:c.2012C>T	ENSP00000272371.2:p.Ala671Val	1	143346	6.97613e-06	OTOF	0.96	Not in ClinVar	nonsynonymous SNV	5′ss	Shrunk	+83	PTC by frameshift	-	0	0	-
chr2	26479611	rs142370721	C	T	ENST00000272371.6:c.1955G>A	ENSP00000272371.2:p.Arg652Gln	4	143274	2.79185e-05	OTOF	0.84	Not in ClinVar	nonsynonymous SNV	3′ss	Shrunk	-44	PTC in novel exon	-	0	0	-
chr2	26484578	rs776341656	C	T	ENST00000272371.6:c.1101G>A	ENSP00000272371.2:p.Ser367Ser	2	143280	1.39587e-05	OTOF	0.97	Not in ClinVar	synonymous SNV	3′ss	Shrunk	-57	No PTC	FerI	0	0	-
chr2	26516370	rs1332175206	C	A	ENST00000272371.6:c.509+48G>T	-	1	143300	6.97837e-06	OTOF	0.94	Not in ClinVar	In intronic	5′ss	Extended	-46	PTC in novel exon	-	0	0	-
chr2	27086857	rs943691539	C	T	ENST00000260599.10:c.-403C>T	-	1	143318	6.97749e-06	KHK	0.94	Not in ClinVar	5′UTR	5′ss	Shrunk	-496	Not in CDS	-	0	0	-
chr2	27094457	.	G	A	ENST00000260599.10:c.210-20G>A	-	1	143088	6.98871e-06	KHK	0.96	Not in ClinVar	In intronic	3′ss	Extended	-18	No PTC	Inter-domain region	0	0	-
chr2	27097637	rs371733776	C	G	ENST00000260599.10:c.552C>G	ENSP00000260599.6:p.Gly184Gly	6	143324	4.18632e-05	KHK	1	Not in ClinVar	synonymous SNV	5′ss	Shrunk	-13	PTC by frameshift	-	0	0	-
chr2	27099261	rs542542947	C	T	ENST00000260599.10:c.630C>T	ENSP00000260599.6:p.Gly210Gly	1	143154	6.98548e-06	KHK	0.88	Not in ClinVar	synonymous SNV	5′ss	Shrunk	-25	Do not trigger NMD	PfkB	0	0	-
chr2	27099492	rs144520325	G	A	ENST00000260599.10:c.726G>A	ENSP00000260599.6:p.Ser242Ser	26	143264	0.000181483	KHK	0.96	Not in ClinVar	synonymous SNV	3′ss	Shrunk	+74	Do not trigger NMD	PfkB	0	0	-
chr2	27201852	rs761830165	C	T	ENST00000310574.7:c.1363-5G>A	-	2	143276	1.39591e-05	SLC5A6	0.98	Not in ClinVar	In intronic	3′ss	Extended	+3	No PTC	Inter-domain region	0	0	-
chr2	27204934	.	G	C	ENST00000310574.7:c.735-3C>G	-	1	143280	6.97934e-06	SLC5A6	0.82	Not in ClinVar	In intronic	3′ss	Extended	+2	PTC in novel exon	-	0	0	-
chr2	27206566	rs779588092	C	T	ENST00000310574.7:c.460-32G>A	-	3	143286	2.09371e-05	SLC5A6	0.85	Not in ClinVar	In intronic	3′ss	Extended	+30	No PTC	Inter-domain region	0	0	-
chr2	27223913	rs758644598	A	G	ENST00000264705.8:c.996-4A>G	-	1	143276	6.97954e-06	CAD	0.85	Not in ClinVar	In intronic	3′ss	Extended	-3	No PTC	GATase	0	0	-
chr2	27226822	.	T	A	ENST00000264705.8:c.2157-10T>A	-	1	143308	6.97798e-06	CAD	0.99	Not in ClinVar	In intronic	3′ss	Extended	-8	PTC in novel exon	-	0	0	-
chr2	27235274	rs749232399	G	A	ENST00000264705.8:c.3816G>A	ENSP00000264705.3:p.Ala1272Ala	1	143204	6.98305e-06	CAD	0.99	Not in ClinVar	synonymous SNV	3′ss	Shrunk	+31	PTC in novel exon	-	0	0	-
chr2	27312217	.	G	C	ENST00000357186.10:c.237C>G	ENSP00000349713.6:p.Tyr79Ter	1	143302	6.97827e-06	MPV17	0.8	Not in ClinVar	stopgain	5′ss	Shrunk	+4	Do not trigger NMD	Mpv17_PMP22	0	0	-
chr2	27446005	.	T	C	ENST00000260570.7:c.4756-17A>G	-	1	142944	6.99575e-06	IFT172	0.98	Not in ClinVar	In intronic	3′ss	Extended	+16	PTC in novel exon	-	0	0	-
chr2	27458804	rs1204609495	G	A	ENST00000260570.7:c.2852C>T	ENSP00000260570.3:p.Ala951Val	1	143284	6.97915e-06	IFT172	0.9	Not in ClinVar	nonsynonymous SNV	5′ss	Shrunk	+27	No PTC	Inter-domain region	0	0	-
chr2	27459828	rs201637357	C	T	ENST00000260570.7:c.2523G>A	ENSP00000260570.3:p.Ala841Ala	7	143264	4.88608e-05	IFT172	0.82	Not in ClinVar	synonymous SNV	3′ss	Shrunk	-3	No PTC	Inter-domain region	0	0	-
chr2	27461268	.	C	A	ENST00000260570.7:c.2442+1G>T	-	3	143272	2.09392e-05	IFT172	0.87	Not in ClinVar	In intronic	5′ss	Shrunk	+1	PTC by frameshift	-	0	0	-
chr2	27479617	.	G	C	ENST00000260570.7:c.910-13C>G	-	1	143310	6.97788e-06	IFT172	0.91	Not in ClinVar	In intronic	3′ss	Extended	+12	PTC in novel exon	-	0	0	-
chr2	27503590	rs1469198560	A	T	ENST00000264717.6:c.721A>T	ENSP00000264717.2:p.Lys241Ter	1	143256	6.98051e-06	GCKR	0.97	Not in ClinVar	stopgain	5′ss	Shrunk	-31	PTC by frameshift	-	0	0	-
chr2	27505689	.	A	G	ENST00000264717.6:c.751-29A>G	-	40	143030	0.000279662	GCKR	0.82	Not in ClinVar	In intronic	3′ss	Extended	-28	PTC in novel exon	-	0	0	-
chr2	27507680	rs373986830	G	A	ENST00000264717.6:c.1144-1G>A	-	2	143214	1.39651e-05	GCKR	0.98	Not in ClinVar	In intronic	3′ss	Shrunk	+1	PTC in novel exon	-	0	0	-
chr2	27507740	rs149406755	G	A	ENST00000264717.6:c.1203G>A	ENSP00000264717.2:p.Thr401Thr	38	143214	0.000265337	GCKR	0.81	Not in ClinVar	synonymous SNV	3′ss	Shrunk	+61	PTC by frameshift	-	0	0	-
chr2	27522461	rs779275902	G	A	ENST00000264717.6:c.1574G>A	ENSP00000264717.2:p.Arg525Gln	3	143102	2.09641e-05	GCKR	0.81	Not in ClinVar	nonsynonymous SNV	3′ss	Shrunk	+3	No PTC	Inter-domain region	0	0	-
chr2	28799360	.	A	G	ENST00000358506.6:c.*57A>G	-	2	143238	1.39628e-05	PPP1CB	0.84	Not in ClinVar	3′UTR	5′ss	Shrunk	-3571	Not in CDS	-	0	0	-
chr2	29065072	.	C	T	ENST00000331664.5:c.3669-5G>A	-	3	131250	2.28571e-05	PCARE	0.99	Uncertain_significance	In intronic	3′ss	Extended	+3	No PTC	Retinal	0	0	-
chr2	29919977	rs768827717	G	C	ENST00000389048.7:c.667+16C>G	-	1	143338	6.97652e-06	ALK	0.81	Not in ClinVar	In intronic	5′ss	Extended	-15	No PTC	Inter-domain region	0	0	-
chr2	31366924	rs886055946	G	A	ENST00000379416.3:c.2268C>T	ENSP00000368727.3:p.Gly756Gly	2	143288	1.39579e-05	XDH	0.87	Uncertain_significance	synonymous SNV	5′ss	Shrunk	+56	PTC by frameshift	-	0	0	-
chr2	31531453	.	C	T	ENST00000622030.1:c.465G>A	ENSP00000477587.1:p.Leu155Leu	1	141052	7.08958e-06	SRD5A2	0.91	Not in ClinVar	synonymous SNV	3′ss	Shrunk	-21	No PTC	Steroid_dh	0	0	-
chr2	32114797	rs1380226832	G	T	ENST00000315285.8:c.842G>T	ENSP00000320885.3:p.Gly281Val	1	143252	6.98071e-06	SPAST	0.85	Not in ClinVar	nonsynonymous SNV	5′ss	Shrunk	-30	No PTC	Inter-domain region	0	0	-
chr2	37120058	rs764479308	G	A	ENST00000233057.8:c.1149C>T	ENSP00000233057.4:p.Gly383Gly	4	142390	2.80919e-05	EIF2AK2	0.91	Not in ClinVar	synonymous SNV	5′ss	Shrunk	+101	PTC by frameshift	-	0	0	-
chr2	37147823	rs774778969	C	T	ENST00000233057.8:c.-16-1G>A	-	1	143214	6.98256e-06	EIF2AK2	0.86	Not in ClinVar	In intronic	3′ss	Shrunk	-1	Not in CDS(5′UTR)	-	0	0	-
chr2	38109664	rs1296424013	C	A	ENST00000494864.1:c.-71+5G>T	-	1	143268	6.97993e-06	CYP1B1	0.81	Not in ClinVar	In intronic	5′ss	Extended	-3	Not in CDS(5′UTR)	-	0	0	-
chr2	39035307	rs758546951	T	C	ENST00000426016.5:c.979A>G	ENSP00000387784.1:p.Ile327Val	3	143240	2.09439e-05	SOS1	0.87	Uncertain_significance	nonsynonymous SNV	3′ss	Shrunk	-4	PTC in novel exon	-	1	0	-
chr2	42053227	.	G	A	ENST00000294964.5:c.640-12G>A	-	4	127562	3.13573e-05	PKDCC	0.97	Not in ClinVar	In intronic	3′ss	Extended	-10	PTC by frameshift	-	0	0	-
chr2	43794481	.	G	A	ENST00000260605.12:c.345G>A	ENSP00000260605.8:p.Leu115Leu	1	143104	6.98792e-06	DYNC2LI1	1	Not in ClinVar	synonymous SNV	3′ss	Shrunk	+26	PTC in novel exon	-	0	0	-
chr2	43824020	rs375364242	C	T	ENST00000260645.5:c.1217G>A	ENSP00000260645.1:p.Arg406Gln	1	143260	6.98032e-06	ABCG5	0.99	Not in ClinVar	nonsynonymous SNV	3′ss	Shrunk	-100	PTC in novel exon	-	0	0	-
chr2	43825025	rs201469377	A	T	ENST00000260645.5:c.775-7T>A	-	23	143328	0.000160471	ABCG5	0.99	Likely_benign	In intronic	3′ss	Extended	+5	PTC in novel exon	-	0	0	-
chr2	43837957	rs1275308741	T	C	ENST00000260645.5:c.144-2A>G	-	1	143172	6.98461e-06	ABCG5	0.9	Not in ClinVar	In intronic	3′ss	Extended	+1	PTC by frameshift	-	0	0	-
chr2	43874505	.	C	T	ENST00000645013.1:c.1488+22C>T	-	1	67880	1.47319e-05	ABCG8	0.8	Not in ClinVar	In intronic	5′ss	Extended	+20	PTC in novel exon	-	0	0	-
chr2	43899249	.	G	A	ENST00000260665.11:c.3795C>T	ENSP00000260665.7:p.Gly1265Gly	1	143208	6.98285e-06	LRPPRC	0.95	Not in ClinVar	synonymous SNV	5′ss	Shrunk	+32	PTC by frameshift	-	0	0	-
chr2	43899332	rs753104408	T	C	ENST00000260665.11:c.3712A>G	ENSP00000260665.7:p.Ser1238Gly	1	143266	6.98002e-06	LRPPRC	0.95	Not in ClinVar	nonsynonymous SNV	3′ss	Shrunk	-3	No PTC	Inter-domain region	0	0	-
chr2	43943721	.	T	C	ENST00000260665.11:c.2470A>G	ENSP00000260665.7:p.Ile824Val	2	143196	1.39669e-05	LRPPRC	0.97	Not in ClinVar	nonsynonymous SNV	5′ss	Shrunk	+35	PTC by frameshift	-	0	0	-
chr2	43977289	rs201627660	T	C	ENST00000260665.11:c.470-13A>G	-	6	143222	4.1893e-05	LRPPRC	0.88	Likely_benign	In intronic	3′ss	Extended	+12	No PTC	Inter-domain region	0	0	-
chr2	43979962	rs189161226	G	C	ENST00000260665.11:c.347-14C>G	-	27	143258	0.000188471	LRPPRC	0.82	Not in ClinVar	In intronic	3′ss	Extended	+13	PTC in novel exon	-	0	0	-
chr2	44281423	.	C	G	ENST00000260649.10:c.647C>G	ENSP00000260649.6:p.Thr216Arg	1	143240	6.98129e-06	SLC3A1	0.8	Not in ClinVar	nonsynonymous SNV	3′ss	Shrunk	+37	PTC in novel exon	-	0	0	-
chr2	44281448	rs140331858	A	G	ENST00000260649.10:c.672A>G	ENSP00000260649.6:p.Gln224Gln	169	143288	0.00117944	SLC3A1	0.9	Benign	synonymous SNV	3′ss	Shrunk	+62	PTC in novel exon	-	0	0	-
chr2	46380229	rs766269243	G	A	ENST00000263734.4:c.1557G>A	ENSP00000263734.3:p.Thr519Thr	8	143198	5.58667e-05	EPAS1	0.91	Not in ClinVar	synonymous SNV	3′ss	Shrunk	+4	PTC in novel exon	-	0	0	-
chr2	46917307	rs1452486659	C	G	ENST00000409245.5:c.82+30C>G	-	3	143244	2.09433e-05	TTC7A	0.82	Not in ClinVar	In intronic	5′ss	Extended	+29	PTC by frameshift	-	0	0	-
chr2	46950494	.	C	G	ENST00000409245.5:c.214C>G	ENSP00000386307.1:p.Leu72Val	1	143270	6.97983e-06	TTC7A	0.89	Not in ClinVar	nonsynonymous SNV	5′ss	Shrunk	-33	No PTC	Inter-domain region	0	0	-
chr2	47029220	rs1488211803	A	G	ENST00000409245.5:c.1540-4A>G	-	2	143284	1.39583e-05	TTC7A	0.91	Uncertain_significance	In intronic	3′ss	Extended	-3	No PTC	Inter-domain region	0	0	-
chr2	47046427	rs144998751	C	G	ENST00000409245.5:c.1813C>G	ENSP00000386307.1:p.Leu605Val	2	143324	1.39544e-05	TTC7A	0.84	Not in ClinVar	nonsynonymous SNV	5′ss	Shrunk	-5	PTC by frameshift	-	0	0	-
chr2	47176550	.	C	A	ENST00000272298.11:c.-107G>T	-	1	143286	6.97905e-06	CALM2	0.91	Not in ClinVar	5′UTR	5′ss	Shrunk	+111	Not in CDS	-	0	0	-
chr2	47833068	.	G	C	ENST00000403359.7:c.937C>G	ENSP00000384823.3:p.Pro313Ala	1	143206	6.98295e-06	FBXO11	0.96	Not in ClinVar	nonsynonymous SNV	3′ss	Shrunk	-3	No PTC	Inter-domain region	0	0	-
chr2	47839773	rs771961928	T	C	ENST00000403359.7:c.233-4A>G	-	2	143234	1.39632e-05	FBXO11	1	Not in ClinVar	In intronic	3′ss	Extended	+3	No PTC	Inter-domain region	0	0	-
chr2	50623628	.	A	T	ENST00000406316.6:c.833-13T>A	-	1	143238	6.98139e-06	NRXN1	0.9	Not in ClinVar	In intronic	3′ss	Extended	+11	PTC in novel exon	-	0	0	-
chr2	55296527	.	T	C	ENST00000263630.13:c.4742-4A>G	-	1	143352	6.97584e-06	CCDC88A	0.9	Not in ClinVar	In intronic	3′ss	Extended	+3	No PTC	Inter-domain region	0	0	-
chr2	55343811	rs199662043	T	C	ENST00000263630.13:c.1189-19A>G	-	1	143180	6.98422e-06	CCDC88A	1	Not in ClinVar	In intronic	3′ss	Extended	+18	No PTC	Inter-domain region	0	0	-
chr2	55346316	rs370202609	C	T	ENST00000263630.13:c.900G>A	ENSP00000263630.8:p.Ser300Ser	2	143106	1.39757e-05	CCDC88A	0.97	Not in ClinVar	synonymous SNV	3′ss	Shrunk	-19	PTC in novel exon	-	0	0	-
chr2	55419822	rs1015794887	G	A	ENST00000263630.13:c.-743C>T	-	1	143238	6.98139e-06	CCDC88A	0.83	Not in ClinVar	5′UTR	5′ss	Shrunk	+807	Not in CDS	-	0	0	-
chr2	55643220	rs565965552	G	C	ENST00000447944.6:c.2014-7C>G	-	1	143294	6.97866e-06	PNPT1	0.99	Not in ClinVar	In intronic	3′ss	Extended	+6	No PTC	Inter-domain region	0	0	-
chr2	55923984	.	G	A	ENST00000394555.6:c.-281C>T	-	1	143298	6.97846e-06	EFEMP1	0.95	Not in ClinVar	5′UTR	5′ss	Shrunk	+275	Not in CDS	-	0	0	-
chr2	58221964	rs751735308	T	C	ENST00000233741.8:c.352A>G	ENSP00000233741.4:p.Ile118Val	1	143252	6.98071e-06	FANCL	1	Not in ClinVar	nonsynonymous SNV	5′ss	Shrunk	+23	PTC by frameshift	-	0	0	-
chr2	58232050	rs1264877990	T	C	ENST00000233741.8:c.155+4A>G	-	1	143250	6.9808e-06	FANCL	0.81	Not in ClinVar	In intronic	5′ss	Extended	-3	PTC by frameshift	-	0	0	-
chr2	60553405	rs1233322087	C	T	ENST00000646249.1:c.-123-12G>A	-	1	126240	7.92142e-06	BCL11A	0.96	Not in ClinVar	In intronic	3′ss	Extended	+10	Not in CDS(5′UTR)	-	0	0	-
chr2	61835985	.	G	C	ENST00000405894.3:c.1683+25C>G	-	1	139732	7.15656e-06	FAM161A	0.99	Not in ClinVar	In intronic	5′ss	Extended	-24	PTC in novel exon	-	0	0	-
chr2	61836023	.	T	A	ENST00000405894.3:c.1670A>T	ENSP00000385893.3:p.Glu557Val	1	143158	6.98529e-06	FAM161A	0.9	Not in ClinVar	nonsynonymous SNV	5′ss	Shrunk	+15	No PTC	Inter-domain region	0	0	-
chr2	62955687	rs768923355	A	G	ENST00000405015.7:c.2460+27A>G	-	1	143316	6.97759e-06	EHBP1	0.99	Not in ClinVar	In intronic	5′ss	Extended	+26	PTC in novel exon	-	0	0	-
chr2	63153610	rs1389803776	T	C	ENST00000272321.11:c.2079-36A>G	-	1	143038	6.99115e-06	WDPCP	0.98	Not in ClinVar	In intronic	3′ss	Extended	+35	PTC in novel exon	-	0	0	-
chr2	63174836	rs764595056	T	C	ENST00000272321.11:c.1916-4A>G	-	3	143274	2.09389e-05	WDPCP	0.9	Not in ClinVar	In intronic	3′ss	Extended	+3	No PTC	Inter-domain region	0	0	-
chr2	63840960	rs1299839433	G	T	ENST00000394417.6:c.-287G>T	-	1	143332	6.97681e-06	UGP2	0.88	Not in ClinVar	5′UTR	5′ss	Shrunk	-274	Not in CDS	-	0	0	-
chr2	63841003	rs1416392362	G	T	ENST00000394417.6:c.-244G>T	-	1	143304	6.97817e-06	UGP2	0.87	Not in ClinVar	5′UTR	5′ss	Shrunk	-231	Not in CDS	-	0	0	-
chr2	69181774	rs1296312681	A	G	ENST00000303714.8:c.1090-12A>G	-	2	143260	1.39606e-05	ANTXR1	0.97	Not in ClinVar	In intronic	3′ss	Extended	-11	PTC in novel exon	-	0	0	-
chr2	69338474	rs1357644476	T	C	ENST00000357308.8:c.1295A>G	ENSP00000349860.4:p.Asp432Gly	1	143212	6.98266e-06	GFPT1	0.99	Not in ClinVar	nonsynonymous SNV	5′ss	Shrunk	+30	No PTC	SIS	0	0	-
chr2	69415302	rs763838516	A	C	ENST00000410022.6:c.370-3T>G	-	1	143254	6.98061e-06	NFU1	0.96	Not in ClinVar	In intronic	3′ss	Extended	+2	PTC in novel exon	-	0	0	-
chr2	69423585	rs139171264	G	C	ENST00000410022.6:c.299C>G	ENSP00000387219.2:p.Ala100Gly	12	143152	8.3827e-05	NFU1	1	Uncertain_significance	nonsynonymous SNV	5′ss	Shrunk	+4	PTC by frameshift	-	0	0	-
chr2	70215498	.	T	C	ENST00000415783.6:c.732-4A>G	-	1	143314	6.97769e-06	TIA1	0.99	Not in ClinVar	In intronic	3′ss	Extended	+3	No PTC	Inter-domain region	0	0	-
chr2	70216497	rs753833525	T	C	ENST00000415783.6:c.553A>G	ENSP00000404023.2:p.Asn185Asp	1	143276	6.97954e-06	TIA1	0.95	Not in ClinVar	nonsynonymous SNV	3′ss	Shrunk	-3	No PTC	Inter-domain region	0	0	-
chr2	70224584	.	T	C	ENST00000415783.6:c.411A>G	ENSP00000404023.2:p.Gly137Gly	1	143276	6.97954e-06	TIA1	0.87	Not in ClinVar	synonymous SNV	5′ss	Shrunk	+31	PTC by frameshift	-	0	0	-
chr2	70833873	rs782274411	T	C	ENST00000410009.4:c.338A>G	ENSP00000386378.3:p.Asn113Ser	1	143334	6.97671e-06	CD207	0.89	Not in ClinVar	nonsynonymous SNV	5′ss	Shrunk	+228	No PTC	Phage_GP20	0	0	-
chr2	70959938	rs1363121734	G	A	ENST00000234396.9:c.446-1G>A	-	2	143292	1.39575e-05	ATP6V1B1	0.92	Not in ClinVar	In intronic	3′ss	Shrunk	+1	PTC in novel exon	-	0	0	-
chr2	70960910	.	C	G	ENST00000234396.9:c.586-11C>G	-	1	143342	6.97632e-06	ATP6V1B1	0.99	Not in ClinVar	In intronic	3′ss	Extended	-10	PTC in novel exon	-	0	0	-
chr2	70961045	.	C	T	ENST00000234396.9:c.687+23C>T	-	1	143288	6.97895e-06	ATP6V1B1	0.98	Not in ClinVar	In intronic	5′ss	Extended	+21	No PTC	Inter-domain region	0	0	-
chr2	71124311	.	C	T	ENST00000244217.5:c.273G>A	ENSP00000244217.5:p.Leu91Leu	1	143274	6.97963e-06	MCEE	0.96	Not in ClinVar	synonymous SNV	3′ss	Shrunk	-234	No PTC	Glyoxalase_4,Glyoxalase	0	0	-
chr2	71511919	.	C	T	ENST00000258104.7:c.455C>T	ENSP00000258104.3:p.Ala152Val	1	143326	6.9771e-06	DYSF	0.88	Not in ClinVar	nonsynonymous SNV	5′ss	Shrunk	-4	PTC by frameshift	-	0	0	-
chr2	71551042	.	G	A	ENST00000258104.7:c.1524G>A	ENSP00000258104.3:p.Leu508Leu	1	143274	6.97963e-06	DYSF	0.99	Not in ClinVar	synonymous SNV	3′ss	Shrunk	+3	No PTC	Inter-domain region	0	0	-
chr2	71551073	rs121908962	G	A	ENST00000258104.7:c.1555G>A	ENSP00000258104.3:p.Gly519Arg	1	143258	6.98041e-06	DYSF	0.99	Conflicting_interpretations_of_pathogenicity	nonsynonymous SNV	3′ss	Shrunk	+34	PTC by frameshift	-	0	0	-
chr2	71551601	rs886039573	T	A	ENST00000258104.7:c.1639-6T>A	-	2	143270	1.39597e-05	DYSF	0.98	Pathogenic	In intronic	3′ss	Extended	-4	PTC in novel exon	-	0	0	-
chr2	71567942	rs1288297065	G	A	ENST00000258104.7:c.2512-9G>A	-	1	143256	6.98051e-06	DYSF	1	Not in ClinVar	In intronic	3′ss	Extended	-7	PTC in novel exon	-	0	0	-
chr2	71569898	rs886042637	C	T	ENST00000258104.7:c.2889C>T	ENSP00000258104.3:p.Gly963Gly	1	143286	6.97905e-06	DYSF	0.92	Uncertain_significance	synonymous SNV	5′ss	Shrunk	-38	PTC by frameshift	-	0	0	-
chr2	71570215	rs374508907	G	A	ENST00000258104.7:c.2926-14G>A	-	2	143224	1.39641e-05	DYSF	0.98	Uncertain_significance	In intronic	3′ss	Extended	-12	PTC in novel exon	-	0	0	-
chr2	71598553	rs370058694	G	A	ENST00000258104.7:c.3521-11G>A	-	4	143240	2.79252e-05	DYSF	0.97	Uncertain_significance	In intronic	3′ss	Extended	-9	No PTC	C2	0	0	-
chr2	71674189	.	C	A	ENST00000258104.7:c.5668-8C>A	-	2	143312	1.39556e-05	DYSF	0.99	Not in ClinVar	In intronic	3′ss	Extended	-6	No PTC	Inter-domain region	0	0	-
chr2	71674190	.	G	A	ENST00000258104.7:c.5668-7G>A	-	1	143270	6.97983e-06	DYSF	0.99	Pathogenic	In intronic	3′ss	Extended	-5	PTC by frameshift	-	0	0	-
chr2	72133016	.	G	A	ENST00000001146.6:c.1146+7C>T	-	1	143370	6.97496e-06	CYP26B1	0.92	Not in ClinVar	In intronic	5′ss	Extended	-5	Do not trigger NMD	p450	0	0	-
chr2	72179462	.	C	T	ENST00000272427.10:c.2310-1G>A	-	1	143200	6.98324e-06	EXOC6B	0.95	Not in ClinVar	In intronic	3′ss	Shrunk	-1	Do not trigger NMD	Inter-domain region	0	0	-
chr2	72498466	rs963525502	G	A	ENST00000272427.10:c.1325C>T	ENSP00000272427.6:p.Ala442Val	2	143186	1.39678e-05	EXOC6B	0.99	Not in ClinVar	nonsynonymous SNV	5′ss	Shrunk	+14	PTC by frameshift	-	0	0	-
chr2	73600677	.	G	A	ENST00000613296.4:c.11669-1G>A	-	1	143168	6.9848e-06	ALMS1	0.85	Likely_pathogenic	In intronic	3′ss	Shrunk	+1	PTC in novel exon	-	0	0	-
chr2	73850371	rs770770248	G	A	ENST00000409707.5:c.868-5G>A	-	2	143282	1.39585e-05	STAMBP	0.93	Not in ClinVar	In intronic	3′ss	Extended	-3	No PTC	Inter-domain region	0	0	-
chr2	73860045	.	A	G	ENST00000409707.5:c.1119-7A>G	-	4	138330	2.89164e-05	STAMBP	0.97	Not in ClinVar	In intronic	3′ss	Extended	-6	No PTC	Inter-domain region	0	0	-
chr2	73862256	rs755603351	A	G	ENST00000409707.5:c.1272A>G	ENSP00000386548.1:p.Arg424Arg	1	143250	6.9808e-06	STAMBP	0.93	Not in ClinVar	synonymous SNV	5′ss	Shrunk	-49	No PTC	Inter-domain region	0	0	-
chr2	73958126	rs1156614553	A	G	ENST00000264093.8:c.708-20A>G	-	1	143210	6.98275e-06	DGUOK	1	Not in ClinVar	In intronic	3′ss	Extended	-19	PTC in novel exon	-	0	0	-
chr2	73958145	.	G	A	ENST00000264093.8:c.708-1G>A	-	1	143140	6.98617e-06	DGUOK	0.95	Not in ClinVar	In intronic	3′ss	Shrunk	+1	PTC in novel exon	-	0	0	-
chr2	74099592	rs756361815	C	T	ENST00000409262.7:c.3584C>T	ENSP00000386869.3:p.Ala1195Val	4	143244	2.79244e-05	TET3	0.85	Not in ClinVar	nonsynonymous SNV	5′ss	Shrunk	-22	Do not trigger NMD	Tet_JBP	0	0	-
chr2	74370075	rs1236101222	T	C	ENST00000409240.5:c.1177-6A>G	-	1	143212	6.98266e-06	DCTN1	0.97	Uncertain_significance	In intronic	3′ss	Extended	+5	PTC in novel exon	-	0	0	-
chr2	74463007	rs750824295	T	C	ENST00000233616.8:c.782A>G	ENSP00000233616.4:p.Asn261Ser	1	143282	6.97924e-06	MOGS	0.8	Uncertain_significance	nonsynonymous SNV	3′ss	Shrunk	-6	No PTC	Glyco_hydro_63	0	0	-
chr2	74463009	.	G	C	ENST00000233616.8:c.780C>G	ENSP00000233616.4:p.Tyr260Ter	1	143346	6.97613e-06	MOGS	0.88	Not in ClinVar	stopgain	3′ss	Shrunk	-4	Do not trigger NMD	Glyco_hydro_63	0	0	-
chr2	74463339	.	C	T	ENST00000233616.8:c.627G>A	ENSP00000233616.4:p.Val209Val	1	143272	6.97973e-06	MOGS	0.8	Not in ClinVar	synonymous SNV	3′ss	Shrunk	-49	PTC in novel exon	-	0	0	-
chr2	79869811	rs766730866	T	A	ENST00000466387.5:c.466-5T>A	-	1	143286	6.97905e-06	CTNNA2	0.97	Not in ClinVar	In intronic	3′ss	Extended	-3	No PTC	Vinculin	0	0	-
chr2	84441117	rs1202917808	A	C	ENST00000393868.6:c.532-13T>G	-	1	143176	6.98441e-06	SUCLG1	0.97	Not in ClinVar	In intronic	3′ss	Extended	+12	No PTC	Inter-domain region	0	0	-
chr2	84449761	rs376736454	T	C	ENST00000393868.6:c.98-9A>G	-	1	29806	3.35503e-05	SUCLG1	0.99	Not in ClinVar	In intronic	3′ss	Extended	+8	PTC in novel exon	-	0	0	-
chr2	85377330	.	G	A	ENST00000409013.7:c.608-14G>A	-	1	143298	6.97846e-06	ELMOD3	0.91	Not in ClinVar	In intronic	3′ss	Extended	-12	No PTC	ELMO_CED12	0	0	-
chr2	85390744	rs1161696847	A	G	ENST00000409013.7:c.944-16A>G	-	2	143208	1.39657e-05	ELMOD3	0.82	Not in ClinVar	In intronic	3′ss	Extended	-15	No PTC	Inter-domain region	0	0	-
chr2	85550756	rs527966040	C	T	ENST00000233838.8:c.1889-6G>A	-	3	142940	2.09878e-05	GGCX	1	Not in ClinVar	In intronic	3′ss	Extended	+4	PTC in novel exon	-	0	0	-
chr2	85552405	.	C	A	ENST00000233838.8:c.1439+11G>T	-	1	143232	6.98168e-06	GGCX	0.99	Not in ClinVar	In intronic	5′ss	Extended	-9	No PTC	VKG_Carbox	0	0	-
chr2	85658096	rs917298235	G	C	ENST00000393822.7:c.*1606C>G	-	5	143230	3.49089e-05	SFTPB	0.83	Not in ClinVar	3′UTR	3′ss	Shrunk	-1587	Not in CDS	-	0	0	-
chr2	85665628	rs756571077	G	A	ENST00000393822.7:c.560C>T	ENSP00000377409.4:p.Ala187Val	9	143314	6.27992e-05	SFTPB	0.99	Uncertain_significance	nonsynonymous SNV	5′ss	Shrunk	+24	No PTC	Inter-domain region	0	0	-
chr2	85665768	rs752321943	C	T	ENST00000393822.7:c.420G>A	ENSP00000377409.4:p.Leu140Leu	1	143306	6.97807e-06	SFTPB	0.87	Not in ClinVar	synonymous SNV	3′ss	Shrunk	-28	PTC by frameshift	-	0	0	-
chr2	85666577	rs1473054142	G	A	ENST00000393822.7:c.393+40C>T	-	1	142872	6.99927e-06	SFTPB	0.82	Not in ClinVar	In intronic	5′ss	Extended	-38	PTC by frameshift	-	0	0	-
chr2	86078299	rs1311958886	C	T	ENST00000263857.10:c.1087-15G>A	-	1	143214	6.98256e-06	POLR1A	0.96	Not in ClinVar	In intronic	3′ss	Extended	+13	PTC in novel exon	-	0	0	-
chr2	86080789	rs749061553	T	C	ENST00000263857.10:c.1086+27A>G	-	5	143280	3.48967e-05	POLR1A	0.8	Not in ClinVar	In intronic	5′ss	Extended	-26	PTC by frameshift	-	0	0	-
chr2	86081681	rs1419807566	C	T	ENST00000263857.10:c.843G>A	ENSP00000263857.6:p.Ser281Ser	1	142380	7.02346e-06	POLR1A	0.87	Not in ClinVar	synonymous SNV	3′ss	Shrunk	-27	No PTC	Inter-domain region	0	0	-
chr2	86217114	rs778272381	G	C	ENST00000165698.9:c.596-4C>G	-	1	143270	6.97983e-06	REEP1	0.98	Not in ClinVar	In intronic	3′ss	Extended	+3	No PTC	Inter-domain region	0	0	-
chr2	86232739	.	C	A	ENST00000165698.9:c.481G>T	ENSP00000165698.5:p.Gly161Ter	1	143320	6.97739e-06	REEP1	0.97	Not in ClinVar	stopgain	5′ss	Shrunk	+116	No PTC	Inter-domain region	0	0	-
chr2	88579521	rs776579341	T	C	ENST00000303236.7:c.1883A>G	ENSP00000307235.3:p.Asn628Ser	2	143318	1.3955e-05	EIF2AK3	0.94	Not in ClinVar	nonsynonymous SNV	5′ss	Shrunk	+4	PTC by frameshift	-	0	0	-
chr2	88583540	rs1443211137	T	C	ENST00000303236.7:c.1653A>G	ENSP00000307235.3:p.Gln551Gln	2	143250	1.39616e-05	EIF2AK3	0.89	Not in ClinVar	synonymous SNV	3′ss	Shrunk	-3	No PTC	Inter-domain region	0	0	-
chr2	88588041	rs750810139	T	C	ENST00000303236.7:c.1370A>G	ENSP00000307235.3:p.Asp457Gly	3	143284	2.09374e-05	EIF2AK3	0.93	Not in ClinVar	nonsynonymous SNV	5′ss	Shrunk	+60	No PTC	Inter-domain region	0	0	-
chr2	88591021	rs770587950	G	T	ENST00000303236.7:c.799C>A	ENSP00000307235.3:p.Arg267Arg	1	143242	6.98119e-06	EIF2AK3	0.84	Not in ClinVar	synonymous SNV	3′ss	Shrunk	-33	No PTC	Inter-domain region	0	0	-
chr2	88627494	.	T	A	ENST00000303236.7:c.-220A>T	-	1	143300	6.97837e-06	EIF2AK3	0.87	Not in ClinVar	5′UTR	5′ss	Shrunk	+529	Not in CDS	-	0	0	-
chr2	88734546	rs369442025	A	G	ENST00000283646.4:c.463-6A>G	-	2	143298	1.39569e-05	RPIA	0.95	Not in ClinVar	In intronic	3′ss	Extended	-5	PTC in novel exon	-	0	0	-
chr2	96208131	rs537854489	G	A	ENST00000337288.9:c.290+14C>T	-	2	143176	1.39688e-05	STARD7	0.89	Not in ClinVar	In intronic	5′ss	Extended	-12	No PTC	Inter-domain region	0	0	-
chr2	96254112	.	A	T	ENST00000258439.7:c.413T>A	ENSP00000258439.2:p.Leu138Gln	1	143296	6.97856e-06	TMEM127	0.81	Not in ClinVar	nonsynonymous SNV	3′ss	Shrunk	-5	Do not trigger NMD	Inter-domain region	0	0	-
chr2	96277712	.	T	C	ENST00000323853.9:c.5758A>G	ENSP00000317123.5:p.Ile1920Val	1	143206	6.98295e-06	SNRNP200	0.84	Not in ClinVar	nonsynonymous SNV	3′ss	Shrunk	-4	PTC in novel exon	-	0	0	-
chr2	96286810	.	T	C	ENST00000323853.9:c.3707A>G	ENSP00000317123.5:p.His1236Arg	1	143262	6.98022e-06	SNRNP200	0.91	Not in ClinVar	nonsynonymous SNV	5′ss	Shrunk	+123	No PTC	Sec63	0	0	-
chr2	96305394	.	G	A	ENST00000323853.9:c.44C>T	ENSP00000317123.5:p.Ala15Val	0	143114	0	SNRNP200	0.86	Not in ClinVar	nonsynonymous SNV	5′ss	Shrunk	+3	No PTC	Inter-domain region	0	0	-
chr2	96711872	rs1487040590	G	A	ENST00000264963.8:c.661C>T	ENSP00000264963.4:p.His221Tyr	1	143324	6.9772e-06	LMAN2L	0.96	Not in ClinVar	nonsynonymous SNV	5′ss	Shrunk	+10	PTC by frameshift	-	0	0	-
chr2	96712024	rs199783256	C	T	ENST00000264963.8:c.509G>A	ENSP00000264963.4:p.Arg170Gln	3	143300	2.09351e-05	LMAN2L	0.99	Not in ClinVar	nonsynonymous SNV	3′ss	Shrunk	-3	No PTC	Lectin_leg-like	0	0	-
chr2	96733511	.	G	A	ENST00000264963.8:c.507+8C>T	-	1	143240	6.98129e-06	LMAN2L	0.96	Not in ClinVar	In intronic	5′ss	Extended	-6	No PTC	Lectin_leg-like	0	0	-
chr2	96797508	rs762463681	G	A	ENST00000377075.2:c.1547-5G>A	-	1	143282	6.97924e-06	CNNM4	0.99	Not in ClinVar	In intronic	3′ss	Extended	-3	No PTC	Inter-domain region	0	0	-
chr2	96799156	rs756439848	A	G	ENST00000377075.2:c.1781A>G	ENSP00000366275.2:p.Asn594Ser	1	143226	6.98197e-06	CNNM4	0.84	Not in ClinVar	nonsynonymous SNV	5′ss	Shrunk	-71	PTC by frameshift	-	0	0	-
chr2	97735239	rs200597604	G	A	ENST00000264972.9:c.1083-11G>A	-	1	143368	6.97506e-06	ZAP70	0.99	Not in ClinVar	In intronic	3′ss	Extended	-9	No PTC	PK_Tyr_Ser-Thr,Pkinase	0	0	-
chr2	97737903	rs769247123	C	T	ENST00000264972.9:c.1623+6C>T	-	2	143260	1.39606e-05	ZAP70	0.92	Not in ClinVar	In intronic	5′ss	Extended	+4	Do not trigger NMD	PK_Tyr_Ser-Thr,Pkinase	0	0	-
chr2	98346232	.	A	T	ENST00000393504.5:c.-340A>T	-	1	143298	6.97846e-06	CNGA3	0.94	Not in ClinVar	5′UTR	5′ss	Shrunk	-304	Not in CDS	-	0	0	-
chr2	98608401	.	G	C	ENST00000328709.7:c.5C>G	ENSP00000330730.3:p.Pro2Arg	2	143362	1.39507e-05	COA5	0.99	Not in ClinVar	nonsynonymous SNV	5′ss	Shrunk	+95	Do not trigger NMD	Pet191_N	0	0	-
chr2	108751425	rs1314017047	A	G	ENST00000283195.10:c.1435A>G	ENSP00000283195.6:p.Ile479Val	1	143306	6.97807e-06	RANBP2	1	Not in ClinVar	nonsynonymous SNV	5′ss	Shrunk	-21	No PTC	Inter-domain region	0	0	-
chr2	108771776	.	C	G	ENST00000283195.10:c.7925C>G	ENSP00000283195.6:p.Ala2642Gly	1	143266	6.98002e-06	RANBP2	0.83	Not in ClinVar	nonsynonymous SNV	5′ss	Shrunk	-96	No PTC	IR1-M	0	0	-
chr2	108781289	rs776214000	A	G	ENST00000283195.10:c.8620A>G	ENSP00000283195.6:p.Asn2874Asp	1	143310	6.97788e-06	RANBP2	0.95	Not in ClinVar	nonsynonymous SNV	3′ss	Shrunk	+21	No PTC	Inter-domain region	0	0	-
chr2	108907892	rs1432041144	C	A	ENST00000258443.6:c.931G>T	ENSP00000258443.2:p.Glu311Ter	1	143280	6.97934e-06	EDAR	0.99	Pathogenic	stopgain	5′ss	Shrunk	+34	Do not trigger NMD	Inter-domain region	0	0	-
chr2	108910552	rs1057271925	T	C	ENST00000258443.6:c.731-20A>G	-	2	142682	1.40172e-05	EDAR	0.96	Not in ClinVar	In intronic	3′ss	Extended	+19	PTC in novel exon	-	0	0	-
chr2	108929222	.	G	C	ENST00000258443.6:c.332C>G	ENSP00000258443.2:p.Ala111Gly	1	143324	6.9772e-06	EDAR	1	Not in ClinVar	nonsynonymous SNV	5′ss	Shrunk	+25	PTC by frameshift	-	0	0	-
chr2	110131795	.	T	C	ENST00000316534.8:c.1698-4A>G	-	11	143292	7.67663e-05	NPHP1	1	Uncertain_significance	In intronic	3′ss	Extended	+3	No PTC	Inter-domain region	0	0	-
chr2	110147899	rs1269713401	T	C	ENST00000316534.8:c.1437+17A>G	-	2	143254	1.39612e-05	NPHP1	1	Not in ClinVar	In intronic	5′ss	Extended	-16	PTC by frameshift	-	0	0	-
chr2	110164686	rs189320299	G	A	ENST00000316534.8:c.773C>T	ENSP00000313169.4:p.Ala258Val	31	143150	0.000216556	NPHP1	0.94	Uncertain_significance	nonsynonymous SNV	5′ss	Shrunk	+168	No PTC	Inter-domain region	0	0	-
chr2	110165167	rs1248369698	T	C	ENST00000316534.8:c.625-12A>G	-	1	143150	6.98568e-06	NPHP1	0.86	Not in ClinVar	In intronic	3′ss	Extended	+11	PTC in novel exon	-	0	0	-
chr2	110642147	rs1376145190	G	C	ENST00000535254.5:c.2375C>G	ENSP00000441013.1:p.Ala792Gly	1	143202	6.98314e-06	BUB1	0.81	Not in ClinVar	nonsynonymous SNV	5′ss	Shrunk	+29	PTC by frameshift	-	0	0	-
chr2	110650576	.	T	C	ENST00000535254.5:c.2113A>G	ENSP00000441013.1:p.Met705Val	2	143194	1.39671e-05	BUB1	0.99	Not in ClinVar	nonsynonymous SNV	5′ss	Shrunk	+31	PTC by frameshift	-	0	0	-
chr2	110653449	.	C	A	ENST00000535254.5:c.1891G>T	ENSP00000441013.1:p.Asp631Tyr	1	143294	6.97866e-06	BUB1	1	Not in ClinVar	nonsynonymous SNV	5′ss	Shrunk	+15	No PTC	Inter-domain region	0	0	-
chr2	110666273	rs766345681	T	A	ENST00000535254.5:c.887A>T	ENSP00000441013.1:p.Glu296Val	1	143298	6.97846e-06	BUB1	1	Not in ClinVar	nonsynonymous SNV	5′ss	Shrunk	+12	No PTC	Inter-domain region	0	0	-
chr2	110667800	rs781291484	T	C	ENST00000535254.5:c.557A>G	ENSP00000441013.1:p.Asn186Ser	2	143284	1.39583e-05	BUB1	0.88	Not in ClinVar	nonsynonymous SNV	5′ss	Shrunk	+4	PTC by frameshift	-	0	0	-
chr2	112008472	.	C	G	ENST00000295408.8:c.1957C>G	ENSP00000295408.4:p.Leu653Val	1	143300	6.97837e-06	MERTK	0.9	Not in ClinVar	nonsynonymous SNV	5′ss	Shrunk	-4	PTC by frameshift	-	0	0	-
chr2	112746481	.	G	A	ENST00000302450.10:c.1697C>T	ENSP00000305204.6:p.Ala566Val	2	143200	1.39665e-05	CKAP2L	0.99	Not in ClinVar	nonsynonymous SNV	5′ss	Shrunk	+63	No PTC	CKAP2_C	0	0	-
chr2	113062448	rs754661425	G	A	ENST00000346807.7:c.244-5G>A	-	16	143174	0.000111752	IL36RN	0.96	Uncertain_significance	In intronic	3′ss	Extended	-3	No PTC	IL1	0	0	-
chr2	119248204	rs1434229457	C	T	ENST00000393110.6:c.1048C>T	ENSP00000376822.2:p.Gln350Ter	1	143218	6.98236e-06	STEAP3	0.99	Not in ClinVar	stopgain	5′ss	Shrunk	-4	PTC by frameshift	-	0	0	-
chr2	127052409	.	G	T	ENST00000316724.9:c.1264-47C>A	-	2	143334	1.39534e-05	BIN1	0.96	Not in ClinVar	In intronic	3′ss	Extended	+45	No PTC	Inter-domain region	0	0	-
chr2	127257732	.	C	T	ENST00000285398.6:c.2218-5G>A	-	23	143168	0.00016065	ERCC3	0.97	Conflicting_interpretations_of_pathogenicity	In intronic	3′ss	Extended	+3	No PTC	Inter-domain region	0	0	-
chr2	127292858	.	C	T	ENST00000285398.6:c.235-12G>A	-	1	143214	6.98256e-06	ERCC3	1	Not in ClinVar	In intronic	3′ss	Extended	+10	PTC in novel exon	-	0	0	-
chr2	127426207	.	C	T	ENST00000234071.7:c.658C>T	ENSP00000234071.3:p.Arg220Trp	1	143214	6.98256e-06	PROC	0.98	Pathogenic	nonsynonymous SNV	5′ss	Shrunk	-22	Do not trigger NMD	Trypsin,Trypsin_2,DUF1986	0	0	-
chr2	127640274	rs774382617	G	A	ENST00000410011.5:c.783C>T	ENSP00000387002.1:p.Gly261Gly	1	143336	6.97661e-06	LIMS2	0.9	Not in ClinVar	synonymous SNV	5′ss	Shrunk	+6	No PTC	Inter-domain region	0	0	-
chr2	127657560	rs772186673	T	C	ENST00000410011.5:c.-2A>G	-	1	143276	6.97954e-06	LIMS2	0.98	Not in ClinVar	nonsynonymous SNV	3′ss	Shrunk	-3	Not in CDS(5′UTR)	-	0	0	-
chr2	130153748	rs764455056	T	C	ENST00000409031.5:c.1964A>G	ENSP00000386531.1:p.Asp655Gly	1	143328	6.977e-06	SMPD4	0.88	Not in ClinVar	nonsynonymous SNV	5′ss	Shrunk	+47	PTC by frameshift	-	0	0	-
chr2	130167450	.	A	C	ENST00000409031.5:c.909+8T>G	-	2	142522	1.40329e-05	SMPD4	0.92	Not in ClinVar	In intronic	5′ss	Extended	-7	PTC by frameshift	-	0	0	-
chr2	130172447	rs1342809530	C	T	ENST00000409031.5:c.678G>A	ENSP00000386531.1:p.Leu226Leu	1	143236	6.98149e-06	SMPD4	0.9	Not in ClinVar	synonymous SNV	3′ss	Shrunk	-55	PTC by frameshift	-	0	0	-
chr2	130172702	rs1192625086	A	C	ENST00000409031.5:c.572-25T>G	-	1	143308	6.97798e-06	SMPD4	0.98	Not in ClinVar	In intronic	3′ss	Extended	+24	No PTC	Inter-domain region	0	0	-
chr2	130341945	.	C	T	ENST00000259229.6:c.112-1G>A	-	1	143262	6.98022e-06	CCDC115	0.98	Not in ClinVar	In intronic	3′ss	Shrunk	-1	PTC in novel exon	-	0	0	-
chr2	131480071	rs775759620	G	A	ENST00000321253.6:c.378G>A	ENSP00000326042.6:p.Ala126Ala	3	143160	2.09556e-05	TUBA3D	0.95	Not in ClinVar	synonymous SNV	3′ss	Shrunk	+4	PTC in novel exon	-	0	0	-
chr2	135091059	rs1239413701	A	G	ENST00000264158.12:c.212A>G	ENSP00000264158.7:p.Lys71Arg	1	143284	6.97915e-06	RAB3GAP1	0.88	Not in ClinVar	nonsynonymous SNV	3′ss	Shrunk	+62	PTC in novel exon	-	0	0	-
chr2	135808487	rs1260017370	T	C	ENST00000264162.6:c.3860A>G	ENSP00000264162.2:p.Asp1287Gly	2	143282	1.39585e-05	LCT	0.98	Not in ClinVar	nonsynonymous SNV	5′ss	Shrunk	+45	No PTC	Glyco_hydro_1	0	0	-
chr2	135833072	rs1377198285	T	A	ENST00000264162.6:c.720+39A>T	-	1	143224	6.98207e-06	LCT	1	Not in ClinVar	In intronic	5′ss	Extended	-37	PTC in novel exon	-	0	0	-
chr2	135961386	rs1469176074	G	A	ENST00000264161.8:c.320+10C>T	-	2	143266	1.396e-05	DARS	0.85	Not in ClinVar	In intronic	5′ss	Extended	-8	PTC in novel exon	-	0	0	-
chr2	135985590	.	G	A	ENST00000264161.8:c.-122C>T	-	1	143310	6.97788e-06	DARS	0.93	Not in ClinVar	5′UTR	5′ss	Shrunk	+189	Not in CDS	-	0	0	-
chr2	136115926	rs1053292586	A	T	ENST00000241393.3:c.16-14T>A	-	11	143334	7.67438e-05	CXCR4	0.96	Uncertain_significance	In intronic	3′ss	Extended	+12	No PTC	7tm_1,CXCR4_N,7TM_GPCR_Srsx	0	0	-
chr2	137964617	rs780067812	C	T	ENST00000280097.4:c.126C>T	ENSP00000280097.3:p.Gly42Gly	3	143218	2.09471e-05	HNMT	0.95	Not in ClinVar	synonymous SNV	5′ss	Shrunk	-13	PTC by frameshift	-	0	0	-
chr2	142918714	rs1360718806	A	G	ENST00000264170.8:c.275A>G	ENSP00000264170.4:p.Asp92Gly	1	143296	6.97856e-06	KYNU	1	Not in ClinVar	nonsynonymous SNV	5′ss	Shrunk	-16	PTC by frameshift	-	0	0	-
chr2	142927652	rs369879960	A	G	ENST00000264170.8:c.291-7A>G	-	20	143318	0.00013955	KYNU	1	Likely_benign	In intronic	3′ss	Extended	-6	No PTC	Inter-domain region	0	0	-
chr2	142985083	.	G	A	ENST00000264170.8:c.730-1G>A	-	1	143030	6.99154e-06	KYNU	0.99	Not in ClinVar	In intronic	3′ss	Shrunk	+1	PTC in novel exon	-	0	0	-
chr2	143049885	rs1470350611	T	G	ENST00000264170.8:c.*7713T>G	-	1	143118	6.98724e-06	KYNU	0.82	Not in ClinVar	3′UTR	5′ss	Shrunk	-5948	Not in CDS	-	0	0	-
chr2	147938292	rs1420007304	T	C	ENST00000264169.6:c.1054+6A>G	-	1	143242	6.98119e-06	ORC4	0.98	Not in ClinVar	In intronic	5′ss	Extended	-5	Do not trigger NMD	ORC4_C	0	0	-
chr2	148021447	rs1431390109	C	A	ENST00000264169.6:c.-18+1G>T	-	2	142752	1.40103e-05	ORC4	0.99	Not in ClinVar	In intronic	5′ss	Shrunk	+1	Not in CDS(5′UTR)	-	0	0	-
chr2	148021655	rs1287318236	G	T	ENST00000407073.5:c.-954G>T	-	1	143104	6.98792e-06	MBD5	0.93	Not in ClinVar	5′UTR	5′ss	Shrunk	-31	Not in CDS	-	0	0	-
chr2	148458315	rs576704921	C	T	ENST00000407073.5:c.-444C>T	-	2	143142	1.39721e-05	MBD5	0.95	Not in ClinVar	5′UTR	5′ss	Shrunk	-558	Not in CDS	-	0	0	-
chr2	148973321	rs936920333	G	A	ENST00000435030.5:c.1118-15G>A	-	1	143210	6.98275e-06	KIF5C	0.93	Not in ClinVar	In intronic	3′ss	Extended	-13	PTC in novel exon	-	0	0	-
chr2	148978986	rs752398746	A	G	ENST00000435030.5:c.1358A>G	ENSP00000393379.1:p.Asp453Gly	3	143330	2.09307e-05	KIF5C	0.85	Not in ClinVar	nonsynonymous SNV	5′ss	Shrunk	-5	PTC by frameshift	-	0	0	-
chr2	149582132	rs748278993	T	C	ENST00000303319.9:c.149A>G	ENSP00000301920.5:p.Asp50Gly	2	143264	1.39602e-05	MMADHC	0.93	Not in ClinVar	nonsynonymous SNV	5′ss	Shrunk	+6	No PTC	MMADHC	0	0	-
chr2	151485936	.	A	C	ENST00000409198.5:c.19837-3T>G	-	1	143288	6.97895e-06	NEB	0.99	Not in ClinVar	In intronic	3′ss	Extended	+2	Do not trigger NMD	SH3_9,SH3_1,SH3_2	0	0	-
chr2	151490534	rs199665245	T	C	ENST00000409198.5:c.19583-16A>G	-	15	143292	0.000104681	NEB	0.9	Not in ClinVar	In intronic	3′ss	Extended	+15	No PTC	Inter-domain region	1	0	-
chr2	151496267	.	G	A	ENST00000409198.5:c.18918+9C>T	-	1	142674	7.00899e-06	NEB	0.86	Not in ClinVar	In intronic	5′ss	Extended	-7	PTC by frameshift	-	0	0	-
chr2	151505577	.	A	C	ENST00000409198.5:c.18547-7T>G	-	1	143278	6.97944e-06	NEB	0.99	Not in ClinVar	In intronic	3′ss	Extended	+6	No PTC	Inter-domain region	0	0	-
chr2	151552781	rs779841022	C	T	ENST00000409198.5:c.14629-5G>A	-	1	143116	6.98734e-06	NEB	0.98	Uncertain_significance	In intronic	3′ss	Extended	+3	No PTC	Inter-domain region	0	0	-
chr2	151610644	.	G	T	ENST00000409198.5:c.11182-21C>A	-	1	143284	6.97915e-06	NEB	0.94	Not in ClinVar	In intronic	3′ss	Extended	+19	PTC in novel exon	-	0	0	-
chr2	151620911	.	G	C	ENST00000409198.5:c.9831+8C>G	-	1	143294	6.97866e-06	NEB	0.99	Not in ClinVar	In intronic	5′ss	Extended	-7	PTC by frameshift	-	0	0	-
chr2	151627203	rs374471394	G	C	ENST00000409198.5:c.9417C>G	ENSP00000386259.1:p.Asn3139Lys	6	143286	4.18743e-05	NEB	0.95	Not in ClinVar	nonsynonymous SNV	3′ss	Shrunk	-3	No PTC	Nebulin	0	0	-
chr2	151627514	rs771686836	A	C	ENST00000409198.5:c.9414+9T>G	-	3	143286	2.09371e-05	NEB	0.97	Not in ClinVar	In intronic	5′ss	Extended	-8	PTC by frameshift	-	0	0	-
chr2	151644125	rs757508899	T	C	ENST00000409198.5:c.7649A>G	ENSP00000386259.1:p.Lys2550Arg	1	143296	6.97856e-06	NEB	0.98	Not in ClinVar	nonsynonymous SNV	3′ss	Shrunk	-5	PTC in novel exon	-	0	0	-
chr2	151675416	.	G	C	ENST00000409198.5:c.3775-25C>G	-	1	143212	6.98266e-06	NEB	0.91	Not in ClinVar	In intronic	3′ss	Extended	+24	No PTC	Nebulin	0	0	-
chr2	151677887	.	T	C	ENST00000409198.5:c.3556A>G	ENSP00000386259.1:p.Ile1186Val	1	143278	6.97944e-06	NEB	0.84	Not in ClinVar	nonsynonymous SNV	5′ss	Shrunk	+12	No PTC	Nebulin	0	0	-
chr2	151679728	rs532130242	G	A	ENST00000409198.5:c.3248C>T	ENSP00000386259.1:p.Ala1083Val	9	132640	6.78528e-05	NEB	0.98	Benign	nonsynonymous SNV	5′ss	Shrunk	+9	No PTC	Inter-domain region	0	0	-
chr2	151695679	.	T	C	ENST00000409198.5:c.1573A>G	ENSP00000386259.1:p.Asn525Asp	1	143318	6.97749e-06	NEB	0.85	Not in ClinVar	nonsynonymous SNV	3′ss	Shrunk	-4	PTC in novel exon	-	0	0	-
chr2	151697161	.	T	C	ENST00000409198.5:c.1457A>G	ENSP00000386259.1:p.Asp486Gly	1	143344	6.97623e-06	NEB	0.98	Not in ClinVar	nonsynonymous SNV	5′ss	Shrunk	+14	PTC by frameshift	-	0	0	-
chr2	151724371	rs1248851765	A	T	ENST00000409198.5:c.508-7T>A	-	1	143144	6.98597e-06	NEB	0.97	Not in ClinVar	In intronic	3′ss	Extended	+5	PTC by frameshift	-	0	0	-
chr2	157818380	rs745955231	G	C	ENST00000434821.5:c.-8+5C>G	-	12	143246	8.3772e-05	ACVR1	0.89	Not in ClinVar	In intronic	5′ss	Extended	-4	Not in CDS(5′UTR)	-	0	0	-
chr2	162272388	rs749183293	C	T	ENST00000263642.2:c.2455-1G>A	-	1	143164	6.985e-06	IFIH1	0.98	Not in ClinVar	In intronic	3′ss	Shrunk	-1	PTC in novel exon	-	0	0	-
chr2	162276948	rs1157874873	T	C	ENST00000263642.2:c.2045-2A>G	-	2	143308	1.3956e-05	IFIH1	0.99	Not in ClinVar	In intronic	3′ss	Extended	+1	PTC in novel exon	-	0	0	-
chr2	162277555	rs1485862271	T	C	ENST00000263642.2:c.1904A>G	ENSP00000263642.2:p.Asp635Gly	1	143310	6.97788e-06	IFIH1	0.99	Not in ClinVar	nonsynonymous SNV	5′ss	Shrunk	+141	No PTC	RIG-I_C	0	0	-
chr2	162288366	.	T	C	ENST00000263642.2:c.875-11A>G	-	8	143040	5.59284e-05	IFIH1	1	Not in ClinVar	In intronic	3′ss	Extended	+10	PTC in novel exon	-	0	0	-
chr2	162293583	.	G	A	ENST00000263642.2:c.855C>T	ENSP00000263642.2:p.Gly285Gly	1	143052	6.99047e-06	IFIH1	0.96	Not in ClinVar	synonymous SNV	5′ss	Shrunk	+21	No PTC	Inter-domain region	0	0	-
chr2	162317901	.	T	C	ENST00000263642.2:c.407A>G	ENSP00000263642.2:p.Asp136Gly	3	143320	2.09322e-05	IFIH1	0.97	Not in ClinVar	nonsynonymous SNV	5′ss	Shrunk	+47	PTC by frameshift	-	1	0	-
chr2	165113942	rs765345780	T	C	ENST00000360093.7:c.3543A>G	ENSP00000353206.3:p.Gln1181Gln	2	143268	1.39599e-05	SCN3A	0.97	Not in ClinVar	synonymous SNV	3′ss	Shrunk	-29	PTC in novel exon	-	0	0	-
chr2	165154588	rs1375108628	A	T	ENST00000360093.7:c.1244T>A	ENSP00000353206.3:p.Leu415Ter	1	143262	6.98022e-06	SCN3A	0.98	Not in ClinVar	stopgain	3′ss	Shrunk	-72	No PTC	Ion_trans,ATP-synt_B	0	0	-
chr2	165888477	.	G	C	ENST00000243344.7:c.3264-3C>G	-	4	143210	2.7931e-05	TTC21B	0.98	Uncertain_significance	In intronic	3′ss	Extended	+2	PTC in novel exon	-	0	0	-
chr2	165890964	.	A	T	ENST00000243344.7:c.2975T>A	ENSP00000243344.7:p.Leu992Ter	1	143274	6.97963e-06	TTC21B	0.95	Not in ClinVar	stopgain	3′ss	Shrunk	-26	PTC in novel exon	-	0	0	-
chr2	165901924	.	G	C	ENST00000243344.7:c.2569-14C>G	-	2	141154	1.41689e-05	TTC21B	1	Not in ClinVar	In intronic	3′ss	Extended	+13	PTC in novel exon	-	0	0	-
chr2	165929194	rs772177785	G	C	ENST00000243344.7:c.1327C>G	ENSP00000243344.7:p.Leu443Val	1	143244	6.9811e-06	TTC21B	0.94	Not in ClinVar	nonsynonymous SNV	5′ss	Shrunk	+60	No PTC	Inter-domain region	0	0	-
chr2	165943344	.	G	C	ENST00000243344.7:c.430-3C>G	-	1	143052	6.99047e-06	TTC21B	0.97	Not in ClinVar	In intronic	3′ss	Extended	+2	PTC in novel exon	-	0	0	-
chr2	165945573	rs1471348100	G	A	ENST00000243344.7:c.380C>T	ENSP00000243344.7:p.Ala127Val	1	143206	6.98295e-06	TTC21B	0.99	Not in ClinVar	nonsynonymous SNV	5′ss	Shrunk	+51	No PTC	Inter-domain region	0	0	-
chr2	166284469	.	G	A	ENST00000409672.5:c.1941+17C>T	-	1	143302	6.97827e-06	SCN9A	0.96	Not in ClinVar	In intronic	5′ss	Extended	-15	No PTC	Na_trans_cytopl	0	0	-
chr2	166286371	.	G	A	ENST00000409672.5:c.1567C>T	ENSP00000386306.1:p.Arg523Ter	3	143170	2.09541e-05	SCN9A	0.82	Pathogenic	stopgain	5′ss	Shrunk	+37	PTC by frameshift	-	0	0	-
chr2	168935237	.	T	C	ENST00000650372.1:c.3003A>G	ENSP00000497931.1:p.Arg1001Arg	1	143272	6.97973e-06	ABCB11	0.98	Not in ClinVar	synonymous SNV	5′ss	Shrunk	+54	No PTC	ABC_membrane	0	0	-
chr2	168970213	.	T	C	ENST00000650372.1:c.1641A>G	ENSP00000497931.1:p.Gln547Gln	1	143076	6.98929e-06	ABCB11	0.85	Not in ClinVar	synonymous SNV	3′ss	Shrunk	-3	No PTC	ABC_tran	0	0	-
chr2	169018058	.	T	C	ENST00000650372.1:c.68A>G	ENSP00000497931.1:p.Asp23Gly	1	143296	6.97856e-06	ABCB11	0.98	Not in ClinVar	nonsynonymous SNV	5′ss	Shrunk	+9	No PTC	Inter-domain region	0	0	-
chr2	169191839	rs1423860636	T	C	ENST00000263816.7:c.9025A>G	ENSP00000263816.3:p.Ile3009Val	1	143212	6.98266e-06	LRP2	0.8	Not in ClinVar	nonsynonymous SNV	5′ss	Shrunk	+8	PTC by frameshift	-	0	0	-
chr2	169241363	rs1265800440	T	C	ENST00000263816.7:c.3670A>G	ENSP00000263816.3:p.Thr1224Ala	1	143282	6.97924e-06	LRP2	0.9	Not in ClinVar	nonsynonymous SNV	3′ss	Shrunk	-3	No PTC	Ldl_recept_a	0	0	-
chr2	169243534	.	C	T	ENST00000263816.7:c.3431-12G>A	-	1	143160	6.98519e-06	LRP2	1	Not in ClinVar	In intronic	3′ss	Extended	+10	PTC in novel exon	-	0	0	-
chr2	169244833	rs373480618	T	C	ENST00000263816.7:c.3290A>G	ENSP00000263816.3:p.Asp1097Gly	1	143340	6.97642e-06	LRP2	0.91	Not in ClinVar	nonsynonymous SNV	5′ss	Shrunk	+141	No PTC	Ldl_recept_a	0	0	-
chr2	169294714	rs763525338	T	C	ENST00000263816.7:c.428-4A>G	-	1	40358	2.47782e-05	LRP2	0.99	Not in ClinVar	In intronic	3′ss	Extended	+3	No PTC	Ldl_recept_a	0	0	-
chr2	169497622	rs1414333827	T	G	ENST00000295240.7:c.619-5T>G	-	1	143326	6.9771e-06	BBS5	0.88	Not in ClinVar	In intronic	3′ss	Extended	-4	PTC in novel exon	-	0	0	-
chr2	169503210	rs763244663	T	G	ENST00000295240.7:c.900+32T>G	-	2	143344	1.39525e-05	BBS5	0.94	Not in ClinVar	In intronic	5′ss	Extended	+31	Do not trigger NMD	BBL5	0	0	-
chr2	169504477	rs765104819	A	G	ENST00000295240.7:c.925-4A>G	-	1	143212	6.98266e-06	BBS5	0.87	Not in ClinVar	In intronic	3′ss	Extended	-3	No PTC	BBL5	0	0	-
chr2	169518348	.	T	G	ENST00000284669.1:c.1535T>G	ENSP00000284669.1:p.Val512Gly	1	143310	6.97788e-06	KLHL41	0.89	Not in ClinVar	nonsynonymous SNV	5′ss	Shrunk	-28	PTC by frameshift	-	0	0	-
chr2	171443619	.	A	G	ENST00000375255.7:c.321+6A>G	-	1	143254	6.98061e-06	DCAF17	0.8	Not in ClinVar	In intronic	5′ss	Extended	+5	PTC by frameshift	-	0	0	-
chr2	171449875	rs1177438598	A	G	ENST00000375255.7:c.459-4A>G	-	1	143302	6.97827e-06	DCAF17	0.98	Not in ClinVar	In intronic	3′ss	Extended	-3	No PTC	DCAF17	0	0	-
chr2	171449955	rs1279603411	C	T	ENST00000375255.7:c.535C>T	ENSP00000364404.3:p.Gln179Ter	2	143244	1.39622e-05	DCAF17	0.97	Not in ClinVar	stopgain	5′ss	Shrunk	-4	PTC by frameshift	-	0	0	-
chr2	171474003	rs748309174	T	G	ENST00000375255.7:c.1091+28T>G	-	3	143308	2.09339e-05	DCAF17	0.81	Not in ClinVar	In intronic	5′ss	Extended	+27	PTC in novel exon	-	0	0	-
chr2	171481125	rs974304955	A	G	ENST00000375255.7:c.*11A>G	-	3	143282	2.09377e-05	DCAF17	0.97	Not in ClinVar	3′UTR	5′ss	Shrunk	-3928	Not in CDS	-	0	0	-
chr2	171707374	rs745438338	C	G	ENST00000340296.8:c.314C>G	ENSP00000339430.4:p.Ser105Cys	1	143244	6.9811e-06	DYNC1I2	0.88	Not in ClinVar	nonsynonymous SNV	5′ss	Shrunk	-4	PTC by frameshift	-	0	0	-
chr2	171725619	rs780374048	T	A	ENST00000340296.8:c.435T>A	ENSP00000339430.4:p.Asp145Glu	0	137894	0	DYNC1I2	0.81	Not in ClinVar	nonsynonymous SNV	3′ss	Shrunk	+3	No PTC	Inter-domain region	0	0	-
chr2	171728295	.	A	G	ENST00000340296.8:c.1066-10A>G	-	1	143208	6.98285e-06	DYNC1I2	0.88	Not in ClinVar	In intronic	3′ss	Extended	-9	PTC in novel exon	-	0	0	-
chr2	172474262	.	A	G	ENST00000264107.11:c.983A>G	ENSP00000264107.7:p.Asp328Gly	1	143232	6.98168e-06	ITGA6	0.99	Not in ClinVar	nonsynonymous SNV	5′ss	Shrunk	-4	PTC by frameshift	-	0	0	-
chr2	172487546	rs148112672	G	A	ENST00000264107.11:c.2161-1G>A	-	1	143312	6.97778e-06	ITGA6	0.95	Not in ClinVar	In intronic	3′ss	Shrunk	+1	PTC in novel exon	-	0	0	-
chr2	172491517	rs970772074	C	T	ENST00000264107.11:c.2982C>T	ENSP00000264107.7:p.Gly994Gly	1	143234	6.98158e-06	ITGA6	0.9	Not in ClinVar	synonymous SNV	5′ss	Shrunk	-8	Do not trigger NMD	Integrin_alpha	0	0	-
chr2	173203877	rs1280858141	A	G	ENST00000375213.7:c.744+7A>G	-	3	143246	2.0943e-05	MAP3K20	0.82	Not in ClinVar	In intronic	5′ss	Extended	+6	No PTC	Inter-domain region	0	0	-
chr2	174748777	rs760175390	T	C	ENST00000636168.1:c.1084A>G	ENSP00000490338.1:p.Met362Val	1	143278	6.97944e-06	CHRNA1	1	Not in ClinVar	nonsynonymous SNV	3′ss	Shrunk	-43	PTC in novel exon	-	0	0	-
chr2	174750180	.	C	T	ENST00000636168.1:c.818-11G>A	-	1	137102	7.29384e-06	CHRNA1	0.99	Not in ClinVar	In intronic	3′ss	Extended	+9	No PTC	Neur_chan_memb	0	0	-
chr2	174754388	rs1279223531	T	C	ENST00000636168.1:c.410A>G	ENSP00000490338.1:p.Lys137Arg	1	143236	6.98149e-06	CHRNA1	0.91	Not in ClinVar	nonsynonymous SNV	3′ss	Shrunk	-27	No PTC	Neur_chan_LBD	0	0	-
chr2	175947616	rs1453943151	T	C	ENST00000272748.8:c.570A>G	ENSP00000272748.4:p.Gln190Gln	1	143244	6.9811e-06	LNPK	0.94	Not in ClinVar	synonymous SNV	3′ss	Shrunk	-77	PTC by frameshift	-	0	0	-
chr2	176002144	.	G	A	ENST00000272748.8:c.-63+16C>T	-	1	143316	6.97759e-06	LNPK	0.94	Not in ClinVar	In intronic	5′ss	Extended	-14	Not in CDS(5′UTR)	-	0	0	-
chr2	177233340	.	C	T	ENST00000464747.5:c.265-1G>A	-	1	142894	6.99819e-06	NFE2L2	0.94	Not in ClinVar	In intronic	3′ss	Shrunk	-1	PTC in novel exon	-	0	0	-
chr2	177540325	rs1248250672	A	G	ENST00000264167.8:c.*2130A>G	-	4	143070	2.79583e-05	AGPS	0.89	Not in ClinVar	3′UTR	3′ss	Shrunk	+2252	Not in CDS	-	0	0	-
chr2	178447592	.	T	C	ENST00000325748.8:c.236-6A>G	-	0	79024	0	PRKRA	0.83	Not in ClinVar	In intronic	3′ss	Extended	+5	PTC in novel exon	-	0	0	-
chr2	178451503	rs951388073	T	G	ENST00000409117.7:c.-289T>G	-	4	143308	2.79119e-05	PJVK	0.97	Not in ClinVar	5′UTR	5′ss	Shrunk	-267	Not in CDS	-	0	0	-
chr2	178451766	.	C	G	ENST00000409117.7:c.-26C>G	-	1	143294	6.97866e-06	PJVK	0.86	Not in ClinVar	5′UTR	5′ss	Shrunk	-4	Not in CDS	-	0	0	-
chr2	178451794	rs1363995566	T	G	ENST00000409117.7:c.-23+25T>G	-	1	143202	6.98314e-06	PJVK	0.96	Not in ClinVar	In intronic	5′ss	Extended	+24	Not in CDS(5′UTR)	-	0	0	-
chr2	178456149	.	C	T	ENST00000409117.7:c.547C>T	ENSP00000386647.3:p.Arg183Trp	2	143258	1.39608e-05	PJVK	0.8	Pathogenic	nonsynonymous SNV	5′ss	Shrunk	-4	PTC by frameshift	-	0	0	-
chr2	178527225	rs777676683	C	T	ENST00000460472.6:c.80568G>A	ENSP00000434586.1:p.Thr26856Thr	3	143200	2.09497e-05	TTN	0.99	Not in ClinVar	synonymous SNV	3′ss	Shrunk	-84	No PTC	I-set,Ig_3,Ig_2,ig,V-set	0	0	-
chr2	178558656	.	A	T	ENST00000460472.6:c.59627-19T>A	-	1	143300	6.97837e-06	TTN	0.95	Not in ClinVar	In intronic	3′ss	Extended	+17	PTC in novel exon	-	0	0	-
chr2	178595510	rs779849364	T	C	ENST00000460472.6:c.30649A>G	ENSP00000434586.1:p.Ile10217Val	1	143120	6.98714e-06	TTN	0.92	Uncertain_significance	nonsynonymous SNV	5′ss	Shrunk	+4	PTC by frameshift	-	0	0	-
chr2	178607689	.	T	C	ENST00000460472.6:c.25808-4A>G	-	1	143102	6.98802e-06	TTN	0.99	Not in ClinVar	In intronic	3′ss	Extended	+3	No PTC	I-set,Ig_3	0	0	-
chr2	178615483	rs202141158	C	T	ENST00000460472.6:c.21267G>A	ENSP00000434586.1:p.Thr7089Thr	11	142946	7.69521e-05	TTN	0.87	Conflicting_interpretations_of_pathogenicity	synonymous SNV	3′ss	Shrunk	-3	No PTC	fn3	0	0	-
chr2	178619638	.	G	C	ENST00000460472.6:c.19484C>G	ENSP00000434586.1:p.Ala6495Gly	1	142968	6.99457e-06	TTN	1	Not in ClinVar	nonsynonymous SNV	5′ss	Shrunk	+18	No PTC	I-set,Ig_3	0	0	-
chr2	178620016	rs1467418331	C	A	ENST00000460472.6:c.19206G>T	ENSP00000434586.1:p.Arg6402Ser	1	142950	6.99545e-06	TTN	0.89	Not in ClinVar	nonsynonymous SNV	5′ss	Shrunk	+30	No PTC	I-set,Ig_3,ig	0	0	-
chr2	178621751	rs72677222	T	C	ENST00000460472.6:c.17888-10A>G	-	960	142990	0.00671376	TTN	1	Benign/Likely_benign	In intronic	3′ss	Extended	+9	No PTC	I-set,Ig_2,Ig_3,ig,V-set	7	0	-
chr2	178629441	.	G	C	ENST00000460472.6:c.17089C>G	ENSP00000434586.1:p.Arg5697Gly	1	143136	6.98636e-06	TTN	0.99	Not in ClinVar	nonsynonymous SNV	3′ss	Shrunk	-3	No PTC	I-set	0	0	-
chr2	178633176	rs1480726260	T	C	ENST00000460472.6:c.15891+11A>G	-	2	143226	1.39639e-05	TTN	0.99	Not in ClinVar	In intronic	5′ss	Extended	-10	PTC by frameshift	-	0	0	-
chr2	178635726	rs1163532017	A	C	ENST00000460472.6:c.14414-11T>G	-	2	143172	1.39692e-05	TTN	0.83	Not in ClinVar	In intronic	3′ss	Extended	+10	PTC in novel exon	-	0	0	-
chr2	178639709	rs578056698	T	A	ENST00000460472.6:c.13671A>T	ENSP00000434586.1:p.Gly4557Gly	3	143102	2.09641e-05	TTN	0.95	Not in ClinVar	synonymous SNV	5′ss	Shrunk	+12	No PTC	Inter-domain region	0	0	-
chr2	178738126	rs369669941	T	C	ENST00000460472.6:c.13238A>G	ENSP00000434586.1:p.Asn4413Ser	2	143312	1.39556e-05	TTN	0.81	Not in ClinVar	nonsynonymous SNV	5′ss	Shrunk	+45	No PTC	I-set,Ig_3,ig,Ig_2,V-set	0	0	-
chr2	178738149	rs1287135223	G	A	ENST00000460472.6:c.13215C>T	ENSP00000434586.1:p.Gly4405Gly	1	143224	6.98207e-06	TTN	1	Not in ClinVar	synonymous SNV	5′ss	Shrunk	+69	No PTC	I-set,Ig_3,ig,Ig_2,V-set	0	0	-
chr2	178768931	rs764394936	T	C	ENST00000460472.6:c.8767A>G	ENSP00000434586.1:p.Ile2923Val	3	143230	2.09453e-05	TTN	0.92	Uncertain_significance	nonsynonymous SNV	3′ss	Shrunk	-3	No PTC	I-set,Ig_3	0	0	-
chr2	178777060	.	T	C	ENST00000460472.6:c.4677-11A>G	-	1	143274	6.97963e-06	TTN	0.96	Not in ClinVar	In intronic	3′ss	Extended	+10	PTC in novel exon	-	0	0	-
chr2	178792210	.	A	C	ENST00000460472.6:c.1537-13T>G	-	1	143314	6.97769e-06	TTN	0.81	Not in ClinVar	In intronic	3′ss	Extended	+12	No PTC	Titin_Z	0	0	-
chr2	185746685	rs1165366181	A	G	ENST00000424728.5:c.634A>G	ENSP00000401306.1:p.Ser212Gly	1	143236	6.98149e-06	FSIP2	0.85	Not in ClinVar	nonsynonymous SNV	3′ss	Shrunk	+17	PTC in novel exon	-	0	0	-
chr2	185761956	rs1292388660	A	G	ENST00000424728.5:c.1195-16A>G	-	1	142546	7.01528e-06	FSIP2	0.99	Not in ClinVar	In intronic	3′ss	Extended	-15	PTC in novel exon	-	0	0	-
chr2	185764468	.	G	A	ENST00000424728.5:c.1348-34G>A	-	0	142380	0	FSIP2	0.99	Not in ClinVar	In intronic	3′ss	Extended	-32	PTC by frameshift	-	0	0	-
chr2	188999469	rs1173786374	G	A	ENST00000304636.7:c.2122-1G>A	-	1	143146	6.98587e-06	COL3A1	1	Not in ClinVar	In intronic	3′ss	Shrunk	+1	PTC by frameshift	-	0	0	-
chr2	189063279	rs1418167007	T	C	ENST00000374866.8:c.1771-9A>G	-	1	143292	6.97876e-06	COL5A2	0.81	Not in ClinVar	In intronic	3′ss	Extended	+8	PTC in novel exon	-	0	0	-
chr2	189565487	rs1010890004	C	T	ENST00000261024.6:c.627G>A	ENSP00000261024.2:p.Ser209Ser	1	143284	6.97915e-06	SLC40A1	0.9	Not in ClinVar	synonymous SNV	3′ss	Shrunk	-114	No PTC	FPN1	0	0	-
chr2	190246216	rs369841488	T	C	ENST00000392332.7:c.751-4A>G	-	5	143278	3.48972e-05	HIBCH	0.94	Not in ClinVar	In intronic	3′ss	Extended	+3	No PTC	Inter-domain region	0	0	-
chr2	190294639	rs786200864	A	C	ENST00000392332.7:c.220-9T>G	-	1	143288	6.97895e-06	HIBCH	1	Pathogenic	In intronic	3′ss	Extended	+8	PTC in novel exon	-	0	0	-
chr2	190296956	.	G	C	ENST00000392332.7:c.79-3C>G	-	1	143164	6.985e-06	HIBCH	0.99	Pathogenic	In intronic	3′ss	Extended	+2	PTC in novel exon	-	0	0	-
chr2	190880966	rs1255361615	C	G	ENST00000320717.7:c.-119C>G	-	1	143116	6.98734e-06	GLS	0.81	Not in ClinVar	5′UTR	5′ss	Shrunk	-505	Not in CDS	-	0	0	-
chr2	196201243	rs1386623166	G	A	ENST00000260983.8:c.*34C>T	-	5	143244	3.49055e-05	HECW2	0.98	Not in ClinVar	3′UTR	5′ss	Shrunk	+7173	Not in CDS	-	0	0	-
chr2	196873030	rs747122565	T	C	ENST00000354764.8:c.1553-4A>G	-	1	143206	6.98295e-06	PGAP1	0.99	Uncertain_significance	In intronic	3′ss	Extended	+3	No PTC	Inter-domain region	1	0	-
chr2	197416745	rs757176962	G	A	ENST00000335508.10:c.662C>T	ENSP00000335321.5:p.Ala221Val	1	143240	6.98129e-06	SF3B1	0.98	Not in ClinVar	nonsynonymous SNV	5′ss	Shrunk	+6	No PTC	Inter-domain region	0	0	-
chr2	199455850	rs1283207587	C	A	ENST00000457245.5:c.169+19G>T	-	0	143364	0	SATB2	0.99	Not in ClinVar	In intronic	5′ss	Extended	-17	PTC by frameshift	-	0	0	-
chr2	199456108	rs1468441179	G	C	ENST00000457245.5:c.-59-12C>G	-	1	143028	6.99164e-06	SATB2	0.87	Not in ClinVar	In intronic	3′ss	Extended	+11	Not in CDS(5′UTR)	-	0	0	-
chr2	201633428	.	A	T	ENST00000409883.6:c.278T>A	ENSP00000386264.2:p.Leu93Ter	1	143332	6.97681e-06	TMEM237	0.86	Not in ClinVar	stopgain	3′ss	Shrunk	-5	PTC in novel exon	-	0	0	-
chr2	201636883	rs762108664	T	C	ENST00000409883.6:c.139A>G	ENSP00000386264.2:p.Ser47Gly	2	143304	1.39563e-05	TMEM237	0.9	Not in ClinVar	nonsynonymous SNV	3′ss	Shrunk	-3	No PTC	Inter-domain region	0	0	-
chr2	201723448	rs1237267302	A	T	ENST00000264276.10:c.3513-7T>A	-	1	143312	6.97778e-06	ALS2	0.99	Not in ClinVar	In intronic	3′ss	Extended	+5	PTC in novel exon	-	0	0	-
chr2	201726727	.	T	C	ENST00000264276.10:c.3119A>G	ENSP00000264276.6:p.Lys1040Arg	1	143292	6.97876e-06	ALS2	0.84	Not in ClinVar	nonsynonymous SNV	3′ss	Shrunk	-140	PTC in novel exon	-	0	0	-
chr2	201746524	rs373385520	T	C	ENST00000264276.10:c.1998+42A>G	-	1	143332	6.97681e-06	ALS2	0.99	Not in ClinVar	In intronic	5′ss	Extended	-41	PTC by frameshift	-	0	0	-
chr2	201768959	rs905022483	G	C	ENST00000264276.10:c.-60-14C>G	-	1	140698	7.10742e-06	ALS2	0.97	Not in ClinVar	In intronic	3′ss	Extended	+13	Not in CDS(5′UTR)	-	0	0	-
chr2	202464868	.	A	G	ENST00000374580.8:c.136A>G	ENSP00000363708.4:p.Ile46Val	1	143288	6.97895e-06	BMPR2	0.91	Uncertain_significance	nonsynonymous SNV	5′ss	Shrunk	-112	PTC by frameshift	-	0	0	-
chr2	206130243	rs1056433452	C	T	ENST00000233190.10:c.1554-1G>A	-	1	143300	6.97837e-06	NDUFS1	0.91	Uncertain_significance	In intronic	3′ss	Shrunk	-1	PTC in novel exon	-	0	0	-
chr2	206144889	rs1231318315	T	C	ENST00000233190.10:c.872+3A>G	-	1	143302	6.97827e-06	NDUFS1	0.88	Not in ClinVar	In intronic	5′ss	Extended	-2	PTC by frameshift	-	0	0	-
chr2	206147846	rs1333370082	T	C	ENST00000233190.10:c.339-12A>G	-	1	143204	6.98305e-06	NDUFS1	0.88	Not in ClinVar	In intronic	3′ss	Extended	+11	PTC in novel exon	-	0	0	-
chr2	206149926	.	C	T	ENST00000233190.10:c.154-1G>A	-	0	103954	0	NDUFS1	0.9	Not in ClinVar	In intronic	3′ss	Shrunk	-1	PTC by frameshift	-	0	0	-
chr2	206152516	.	C	T	ENST00000233190.10:c.62-6G>A	-	1	143138	6.98627e-06	NDUFS1	0.98	Not in ClinVar	In intronic	3′ss	Extended	+4	PTC in novel exon	-	0	0	-
chr2	206788894	rs1467595374	A	G	ENST00000236980.10:c.1889A>G	ENSP00000236980.6:p.Asp630Gly	1	143290	6.97885e-06	FASTKD2	0.99	Not in ClinVar	nonsynonymous SNV	5′ss	Shrunk	-10	PTC by frameshift	-	0	0	-
chr2	208245330	rs930048865	T	C	ENST00000345146.6:c.509A>G	ENSP00000260985.2:p.His170Arg	1	143256	6.98051e-06	IDH1	0.9	Not in ClinVar	nonsynonymous SNV	5′ss	Shrunk	+12	No PTC	Iso_dh	0	0	-
chr2	208245444	rs1425510856	G	C	ENST00000345146.6:c.415-20C>G	-	1	140646	7.11005e-06	IDH1	0.88	Not in ClinVar	In intronic	3′ss	Extended	+19	PTC in novel exon	-	0	0	-
chr2	208276701	.	A	G	ENST00000264380.8:c.323-11A>G	-	1	143078	6.98919e-06	PIKFYVE	1	Not in ClinVar	In intronic	3′ss	Extended	-10	PTC in novel exon	-	0	0	-
chr2	208315181	rs1381430866	A	G	ENST00000264380.8:c.1827-12A>G	-	1	143290	6.97885e-06	PIKFYVE	0.99	Not in ClinVar	In intronic	3′ss	Extended	-11	PTC in novel exon	-	0	0	-
chr2	208324913	rs151002290	A	G	ENST00000264380.8:c.2334A>G	ENSP00000264380.4:p.Gln778Gln	4	143296	2.79142e-05	PIKFYVE	0.97	Not in ClinVar	synonymous SNV	3′ss	Shrunk	+3	No PTC	Inter-domain region	0	0	-
chr2	208330520	rs1183845604	A	G	ENST00000264380.8:c.3792-3A>G	-	2	143248	1.39618e-05	PIKFYVE	0.93	Not in ClinVar	In intronic	3′ss	Extended	-2	PTC in novel exon	-	0	0	-
chr2	208339419	rs1458794744	G	A	ENST00000264380.8:c.4674G>A	ENSP00000264380.4:p.Glu1558Glu	2	143284	1.39583e-05	PIKFYVE	0.89	Not in ClinVar	synonymous SNV	3′ss	Shrunk	+3	No PTC	Inter-domain region	0	0	-
chr2	208347986	.	C	T	ENST00000264380.8:c.5337C>T	ENSP00000264380.4:p.Gly1779Gly	1	143244	6.9811e-06	PIKFYVE	0.9	Not in ClinVar	synonymous SNV	5′ss	Shrunk	-39	No PTC	Inter-domain region	0	0	-
chr2	209789521	.	C	A	ENST00000439458.5:c.725-11C>A	-	1	143206	6.98295e-06	UNC80	0.8	Not in ClinVar	In intronic	3′ss	Extended	-9	No PTC	Inter-domain region	0	0	-
chr2	209815256	.	G	A	ENST00000439458.5:c.1201-1G>A	-	1	143228	6.98188e-06	UNC80	0.98	Not in ClinVar	In intronic	3′ss	Shrunk	+1	PTC in novel exon	-	0	0	-
chr2	209817086	.	C	T	ENST00000439458.5:c.1513C>T	ENSP00000391088.1:p.Arg505Ter	3	143180	2.09526e-05	UNC80	0.98	Likely_pathogenic	stopgain	5′ss	Shrunk	-41	PTC by frameshift	-	0	0	-
chr2	209849431	rs776208851	C	G	ENST00000439458.5:c.3461-20C>G	-	1	143238	6.98139e-06	UNC80	0.99	Not in ClinVar	In intronic	3′ss	Extended	-19	PTC in novel exon	-	0	0	-
chr2	209994066	.	G	A	ENST00000439458.5:c.9312G>A	ENSP00000391088.1:p.Ala3104Ala	6	143102	4.19281e-05	UNC80	0.91	Not in ClinVar	synonymous SNV	3′ss	Shrunk	+3	No PTC	Inter-domain region	0	0	-
chr2	210298380	.	C	A	ENST00000352451.3:c.304+40G>T	-	1	137982	7.24732e-06	MYL1	0.98	Not in ClinVar	In intronic	5′ss	Extended	-38	PTC in novel exon	-	0	0	-
chr2	210576341	.	C	G	ENST00000430249.6:c.255-5C>G	-	0	143088	0	CPS1	0.99	Not in ClinVar	In intronic	3′ss	Extended	-4	PTC in novel exon	-	0	0	-
chr2	210600542	.	G	A	ENST00000430249.6:c.1568-13G>A	-	1	142882	6.99878e-06	CPS1	0.97	Not in ClinVar	In intronic	3′ss	Extended	-11	PTC in novel exon	-	0	0	-
chr2	210605094	rs1290474919	A	G	ENST00000430249.6:c.1855-8A>G	-	1	142982	6.99389e-06	CPS1	0.99	Uncertain_significance	In intronic	3′ss	Extended	-7	PTC in novel exon	-	0	0	-
chr2	210663122	.	G	A	ENST00000430249.6:c.3946-1G>A	-	0	141982	0	CPS1	0.84	Not in ClinVar	In intronic	3′ss	Shrunk	+1	PTC in novel exon	-	0	0	-
chr2	211383886	rs750691942	G	C	ENST00000342788.8:c.3656C>G	ENSP00000342235.4:p.Ala1219Gly	1	143210	6.98275e-06	ERBB4	0.81	Not in ClinVar	nonsynonymous SNV	5′ss	Shrunk	+8170	No PTC	Inter-domain region	0	0	-
chr2	214954054	.	T	C	ENST00000272895.11:c.6447A>G	ENSP00000272895.7:p.Gln2149Gln	3	143216	2.09474e-05	ABCA12	0.84	Not in ClinVar	synonymous SNV	3′ss	Shrunk	-54	No PTC	Inter-domain region	0	0	-
chr2	214990870	rs1249431423	C	T	ENST00000272895.11:c.3456G>A	ENSP00000272895.7:p.Ser1152Ser	2	142970	1.39889e-05	ABCA12	0.98	Not in ClinVar	synonymous SNV	3′ss	Shrunk	-163	PTC in novel exon	-	0	0	-
chr2	214997768	rs1315829916	A	C	ENST00000272895.11:c.3221T>G	ENSP00000272895.7:p.Met1074Arg	1	143320	6.97739e-06	ABCA12	0.87	Not in ClinVar	nonsynonymous SNV	3′ss	Shrunk	-42	No PTC	Inter-domain region	0	0	-
chr2	215025777	rs781706081	T	C	ENST00000272895.11:c.1183A>G	ENSP00000272895.7:p.Asn395Asp	2	143196	1.39669e-05	ABCA12	0.85	Not in ClinVar	nonsynonymous SNV	3′ss	Shrunk	-3	No PTC	Inter-domain region	0	0	-
chr2	215049820	rs1167431575	A	T	ENST00000272895.11:c.508-9T>A	-	1	143292	6.97876e-06	ABCA12	0.93	Not in ClinVar	In intronic	3′ss	Extended	+7	PTC in novel exon	-	0	0	-
chr2	215333380	rs1254092406	A	G	ENST00000236959.13:c.845A>G	ENSP00000236959.9:p.Asp282Gly	2	143284	1.39583e-05	ATIC	0.92	Not in ClinVar	nonsynonymous SNV	5′ss	Shrunk	-78	No PTC	Inter-domain region	0	0	-
chr2	215346938	rs746588791	C	T	ENST00000236959.13:c.1500C>T	ENSP00000236959.9:p.Gly500Gly	3	143230	2.09453e-05	ATIC	0.95	Not in ClinVar	synonymous SNV	5′ss	Shrunk	-5	PTC by frameshift	-	0	0	-
chr2	215380843	rs770476949	T	A	ENST00000354785.8:c.5402A>T	ENSP00000346839.4:p.Glu1801Val	4	143306	2.79123e-05	FN1	0.91	Not in ClinVar	nonsynonymous SNV	5′ss	Shrunk	+34	PTC by frameshift	-	0	0	-
chr2	215381090	rs1338100576	A	T	ENST00000354785.8:c.5165-10T>A	-	1	143350	6.97593e-06	FN1	0.97	Not in ClinVar	In intronic	3′ss	Extended	+8	PTC in novel exon	-	0	0	-
chr2	215384185	rs372028063	C	T	ENST00000354785.8:c.4730-1G>A	-	2	143244	1.39622e-05	FN1	0.86	Not in ClinVar	In intronic	3′ss	Shrunk	-1	PTC by frameshift	-	0	0	-
chr2	215404675	rs56027356	A	C	ENST00000354785.8:c.2987-20T>G	-	1	143356	6.97564e-06	FN1	0.99	Not in ClinVar	In intronic	3′ss	Extended	+19	PTC in novel exon	-	0	0	-
chr2	215424330	.	A	T	ENST00000354785.8:c.1037-5T>A	-	1	143332	6.97681e-06	FN1	0.92	Not in ClinVar	In intronic	3′ss	Extended	+3	No PTC	fn2	0	0	-
chr2	215425294	rs1357418080	A	C	ENST00000354785.8:c.845-9T>G	-	1	143334	6.97671e-06	FN1	0.99	Not in ClinVar	In intronic	3′ss	Extended	+8	PTC in novel exon	-	0	0	-
chr2	216414821	rs565316605	C	T	ENST00000357276.8:c.117C>T	ENSP00000349823.4:p.Gly39Gly	12	143294	8.37439e-05	SMARCAL1	0.82	Likely_benign	synonymous SNV	5′ss	Shrunk	-696	No PTC	HARP	0	0	-
chr2	216478199	rs886042978	A	G	ENST00000357276.8:c.2529-4A>G	-	1	143322	6.9773e-06	SMARCAL1	0.98	Uncertain_significance	In intronic	3′ss	Extended	-3	No PTC	Inter-domain region	0	0	-
chr2	218271517	rs765261684	C	T	ENST00000273077.8:c.204C>T	ENSP00000273077.4:p.Gly68Gly	1	143300	6.97837e-06	PNKD	0.99	Uncertain_significance	synonymous SNV	5′ss	Shrunk	-34	PTC by frameshift	-	0	0	-
chr2	218344450	rs375416202	G	A	ENST00000273077.8:c.869-5G>A	-	6	143294	4.1872e-05	PNKD	0.99	Uncertain_significance	In intronic	3′ss	Extended	-3	No PTC	HAGH_C	0	0	-
chr2	218344822	rs1360008961	G	A	ENST00000273077.8:c.999G>A	ENSP00000273077.4:p.Leu333Leu	2	143266	1.396e-05	PNKD	0.82	Not in ClinVar	synonymous SNV	3′ss	Shrunk	+16	Do not trigger NMD	HAGH_C	0	0	-
chr2	218394072	rs202156108	T	G	ENST00000233202.10:c.1315-48T>G	-	149	143240	0.00104021	SLC11A1	0.85	Not in ClinVar	In intronic	3′ss	Extended	-47	PTC in novel exon	-	0	0	-
chr2	218650537	.	A	C	ENST00000411696.6:c.281-11T>G	-	1	143348	6.97603e-06	ZNF142	0.81	Not in ClinVar	In intronic	3′ss	Extended	+10	PTC in novel exon	-	0	0	-
chr2	218661744	rs532199775	T	G	ENST00000359273.7:c.461-15T>G	-	1	143254	6.98061e-06	BCS1L	0.84	Not in ClinVar	In intronic	3′ss	Extended	-14	PTC in novel exon	-	0	0	-
chr2	219021850	rs1414578101	G	A	ENST00000341552.9:c.3060C>T	ENSP00000340776.5:p.Gly1020Gly	1	143274	6.97963e-06	CFAP65	0.81	Not in ClinVar	synonymous SNV	5′ss	Shrunk	+72	No PTC	Inter-domain region	0	0	-
chr2	219030211	.	G	C	ENST00000341552.9:c.1162-3C>G	-	1	143268	6.97993e-06	CFAP65	0.99	Not in ClinVar	In intronic	3′ss	Extended	+2	PTC in novel exon	-	0	0	-
chr2	219035673	rs201836590	G	C	ENST00000341552.9:c.358-9C>G	-	20	143224	0.000139641	CFAP65	0.96	Not in ClinVar	In intronic	3′ss	Extended	+8	PTC in novel exon	-	1	0	-
chr2	219038946	rs1456404289	T	C	ENST00000341552.9:c.103A>G	ENSP00000340776.5:p.Arg35Gly	3	143270	2.09395e-05	CFAP65	0.98	Not in ClinVar	nonsynonymous SNV	3′ss	Shrunk	-105	PTC in novel exon	-	0	0	-
chr2	219146736	.	G	T	ENST00000356853.9:c.532C>A	ENSP00000349313.5:p.Arg178Arg	1	143238	6.98139e-06	NHEJ1	0.91	Not in ClinVar	synonymous SNV	3′ss	Shrunk	-4	PTC in novel exon	-	0	0	-
chr2	219212495	.	T	C	ENST00000265316.8:c.1864-4A>G	-	1	143224	6.98207e-06	ABCB6	0.98	Not in ClinVar	In intronic	3′ss	Extended	+3	No PTC	ABC_tran	0	0	-
chr2	219212500	rs373316042	T	C	ENST00000265316.8:c.1864-9A>G	-	18	143156	0.000125737	ABCB6	0.96	Not in ClinVar	In intronic	3′ss	Extended	+8	PTC in novel exon	-	0	0	-
chr2	219420239	.	G	A	ENST00000373960.3:c.640-12G>A	-	1	143286	6.97905e-06	DES	1	Not in ClinVar	In intronic	3′ss	Extended	-10	PTC in novel exon	-	0	0	-
chr2	219451131	rs772893756	G	A	ENST00000312358.11:c.2114-5G>A	-	1	143208	6.98285e-06	SPEG	0.96	Not in ClinVar	In intronic	3′ss	Extended	-3	No PTC	Inter-domain region	0	0	-
chr2	219479871	.	G	T	ENST00000312358.11:c.5163+11G>T	-	1	143334	6.97671e-06	SPEG	0.87	Not in ClinVar	In intronic	5′ss	Extended	+9	No PTC	Pkinase	0	0	-
chr2	219480735	rs370117113	C	T	ENST00000312358.11:c.5369+38C>T	-	2	143222	1.39643e-05	SPEG	0.92	Not in ClinVar	In intronic	5′ss	Extended	+36	PTC in novel exon	-	0	0	-
chr2	219488690	.	G	T	ENST00000312358.11:c.8026+25G>T	-	1	143272	6.97973e-06	SPEG	1	Not in ClinVar	In intronic	5′ss	Extended	+23	PTC by frameshift	-	0	0	-
chr2	219502445	.	A	T	ENST00000313597.9:c.489+4A>T	-	3	143270	2.09395e-05	GMPPA	0.88	Not in ClinVar	In intronic	5′ss	Extended	+2	PTC by frameshift	-	0	0	-
chr2	219554746	rs373972208	C	T	ENST00000404537.5:c.4610-6G>A	-	10	143236	6.98149e-05	OBSL1	0.99	Uncertain_significance	In intronic	3′ss	Extended	+4	PTC in novel exon	-	0	0	-
chr2	219556020	rs771648709	G	A	ENST00000404537.5:c.4609C>T	ENSP00000385636.1:p.Pro1537Ser	1	143292	6.97876e-06	OBSL1	0.88	Not in ClinVar	nonsynonymous SNV	5′ss	Shrunk	+2	PTC by frameshift	-	0	0	-
chr2	219556535	rs759039169	G	A	ENST00000404537.5:c.4255C>T	ENSP00000385636.1:p.Arg1419Ter	2	143254	1.39612e-05	OBSL1	0.8	Not in ClinVar	stopgain	5′ss	Shrunk	+83	PTC by frameshift	-	0	0	-
chr2	219559280	rs765709164	G	A	ENST00000404537.5:c.3171C>T	ENSP00000385636.1:p.Gly1057Gly	4	143158	2.79412e-05	OBSL1	0.96	Not in ClinVar	synonymous SNV	5′ss	Shrunk	+57	No PTC	Ig_3,I-set,Ig_2	0	0	-
chr2	219562434	.	T	C	ENST00000404537.5:c.2921A>G	ENSP00000385636.1:p.Asp974Gly	1	143268	6.97993e-06	OBSL1	1	Not in ClinVar	nonsynonymous SNV	5′ss	Shrunk	+33	No PTC	I-set,Ig_3,ig,Ig_2	0	0	-
chr2	219565297	rs779837080	G	A	ENST00000404537.5:c.2352C>T	ENSP00000385636.1:p.Gly784Gly	1	143266	6.98002e-06	OBSL1	0.98	Not in ClinVar	synonymous SNV	5′ss	Shrunk	+57	No PTC	I-set,Ig_3,ig,Ig_2	0	0	-
chr2	222202115	rs528350431	C	T	ENST00000392069.6:c.1249G>A	ENSP00000375921.2:p.Gly417Arg	1	143154	6.98548e-06	PAX3	0.89	Not in ClinVar	nonsynonymous SNV	3′ss	Shrunk	-77	PTC in novel exon	-	0	0	-
chr2	222600038	rs773284715	T	C	ENST00000281828.6:c.1508A>G	ENSP00000281828.6:p.Asn503Ser	1	143278	6.97944e-06	FARSB	0.96	Not in ClinVar	nonsynonymous SNV	3′ss	Shrunk	-46	Do not trigger NMD	tRNA_synthFbeta	0	0	-
chr2	223777729	rs1381113791	A	C	ENST00000443700.5:c.144T>G	ENSP00000397155.1:p.Ser48Arg	1	143230	6.98178e-06	AP1S3	1	Not in ClinVar	nonsynonymous SNV	5′ss	Shrunk	+39	No PTC	Clat_adaptor_s	0	0	-
chr2	224474257	rs1283967271	T	C	ENST00000344951.8:c.2097A>G	ENSP00000343601.4:p.Thr699Thr	1	143346	6.97613e-06	CUL3	1	Not in ClinVar	synonymous SNV	5′ss	Shrunk	+4108	No PTC	Cullin_Nedd8	0	0	-
chr2	224511587	rs1417904107	C	T	ENST00000344951.8:c.457-5G>A	-	1	143192	6.98363e-06	CUL3	0.91	Not in ClinVar	In intronic	3′ss	Extended	+3	No PTC	Cullin	0	0	-
chr2	227007461	rs764734415	T	C	ENST00000396625.4:c.4937A>G	ENSP00000379866.3:p.Asn1646Ser	2	143286	1.39581e-05	COL4A4	0.91	Not in ClinVar	nonsynonymous SNV	5′ss	Shrunk	+4751	No PTC	C4	0	0	-
chr2	227010299	rs767765316	T	A	ENST00000396625.4:c.4522+14A>T	-	1	143344	6.97623e-06	COL4A4	0.8	Not in ClinVar	In intronic	5′ss	Extended	-12	No PTC	C4	0	0	-
chr2	227031971	rs371915593	C	A	ENST00000396625.4:c.3791G>T	ENSP00000379866.3:p.Gly1264Val	1	143280	6.97934e-06	COL4A4	0.84	Not in ClinVar	nonsynonymous SNV	5′ss	Shrunk	+28	PTC by frameshift	-	0	0	-
chr2	227051168	.	T	C	ENST00000396625.4:c.2969-10A>G	-	1	143234	6.98158e-06	COL4A4	0.87	Uncertain_significance	In intronic	3′ss	Extended	+9	No PTC	Collagen	0	0	-
chr2	227147588	rs147186690	T	C	ENST00000396625.4:c.-101-4A>G	-	794	143316	0.0055402	COL4A4	0.99	Likely_benign	In intronic	3′ss	Extended	+3	Not in CDS(5′UTR)	-	4	0	-
chr2	227251139	.	G	A	ENST00000396578.7:c.547-1G>A	-	1	143288	6.97895e-06	COL4A3	1	Not in ClinVar	In intronic	3′ss	Shrunk	+1	PTC by frameshift	-	0	0	-
chr2	227332412	.	C	G	ENST00000304593.13:c.182-7C>G	-	3	127786	2.34768e-05	MFF	0.97	Not in ClinVar	In intronic	3′ss	Extended	-6	No PTC	Miff	0	0	-
chr2	227688313	.	A	C	ENST00000644224.1:c.1173-6T>G	-	1	143302	6.97827e-06	SLC19A3	0.89	Not in ClinVar	In intronic	3′ss	Extended	+5	PTC in novel exon	-	0	0	-
chr2	229793134	.	T	C	ENST00000283943.9:c.3755A>G	ENSP00000283943.4:p.Asn1252Ser	1	143292	6.97876e-06	TRIP12	0.87	Not in ClinVar	nonsynonymous SNV	3′ss	Shrunk	-12	No PTC	Inter-domain region	0	0	-
chr2	229807873	rs1402462961	A	T	ENST00000283943.9:c.2196-9T>A	-	1	143334	6.97671e-06	TRIP12	0.99	Not in ClinVar	In intronic	3′ss	Extended	+7	PTC in novel exon	-	0	0	-
chr2	230172183	rs1408172912	T	C	ENST00000258381.10:c.1707-9A>G	-	1	143214	6.98256e-06	SP110	0.82	Uncertain_significance	In intronic	3′ss	Extended	+8	PTC in novel exon	-	0	0	-
chr2	230213034	rs1325008993	T	C	ENST00000258381.10:c.317-7A>G	-	1	143236	6.98149e-06	SP110	0.84	Not in ClinVar	In intronic	3′ss	Extended	+6	No PTC	Inter-domain region	0	0	-
chr2	231222817	rs373903250	A	G	ENST00000614261.4:c.594A>G	ENSP00000484241.1:p.Ile198Met	7	143340	4.88349e-05	ARMC9	0.97	Not in ClinVar	nonsynonymous SNV	5′ss	Shrunk	-4	PTC by frameshift	-	0	0	-
chr2	231240061	.	G	T	ENST00000614261.4:c.879+20G>T	-	1	143324	6.9772e-06	ARMC9	0.87	Not in ClinVar	In intronic	5′ss	Extended	+18	No PTC	Inter-domain region	0	0	-
chr2	231272928	.	C	G	ENST00000614261.4:c.1211-27C>G	-	1	143216	6.98246e-06	ARMC9	0.92	Not in ClinVar	In intronic	3′ss	Extended	-26	PTC in novel exon	-	1	0	-
chr2	232130652	.	A	G	ENST00000273009.10:c.635A>G	ENSP00000273009.6:p.Asp212Gly	1	143302	6.97827e-06	DIS3L2	0.83	Uncertain_significance	nonsynonymous SNV	5′ss	Shrunk	-68	PTC by frameshift	-	0	0	-
chr2	232480253	rs1229077342	C	T	ENST00000304546.5:c.2229-1G>A	-	2	143236	1.3963e-05	ECEL1	0.96	Not in ClinVar	In intronic	3′ss	Shrunk	-1	Do not trigger NMD	Peptidase_M13	0	0	-
chr2	232483188	rs797045548	C	T	ENST00000304546.5:c.1507-9G>A	-	3	143278	2.09383e-05	ECEL1	0.99	Uncertain_significance	In intronic	3′ss	Extended	+7	PTC in novel exon	-	0	0	-
chr2	232484232	.	C	T	ENST00000304546.5:c.1185-9G>A	-	1	143326	6.9771e-06	ECEL1	0.96	Not in ClinVar	In intronic	3′ss	Extended	+7	PTC in novel exon	-	0	0	-
chr2	232485116	.	C	T	ENST00000304546.5:c.856-25G>A	-	1	143312	6.97778e-06	ECEL1	0.99	Not in ClinVar	In intronic	3′ss	Extended	+23	PTC by frameshift	-	0	0	-
chr2	232521970	rs1418748023	G	A	ENST00000617714.1:c.257-1G>A	-	1	143330	6.97691e-06	PRSS56	0.99	Not in ClinVar	In intronic	3′ss	Shrunk	+1	PTC in novel exon	-	0	0	-
chr2	232522724	rs1270925813	A	G	ENST00000617714.1:c.569A>G	ENSP00000479745.1:p.Asn190Ser	1	143164	6.985e-06	PRSS56	0.8	Not in ClinVar	nonsynonymous SNV	3′ss	Shrunk	+23	PTC by frameshift	-	0	0	-
chr2	232542411	rs184423691	G	A	ENST00000389494.7:c.507-12G>A	-	50	143234	0.000349079	CHRNG	1	Uncertain_significance	In intronic	3′ss	Extended	-10	PTC in novel exon	-	0	0	-
chr2	232791123	rs1434425172	A	G	ENST00000629305.2:c.1112A>G	ENSP00000487548.1:p.Asp371Gly	1	143316	6.97759e-06	GIGYF2	0.99	Not in ClinVar	nonsynonymous SNV	5′ss	Shrunk	-48	No PTC	Inter-domain region	0	0	-
chr2	232815714	rs552038398	C	G	ENST00000629305.2:c.2251C>G	ENSP00000487548.1:p.Leu751Val	6	143320	4.18644e-05	GIGYF2	0.92	Not in ClinVar	nonsynonymous SNV	5′ss	Shrunk	-24	No PTC	Inter-domain region	0	0	-
chr2	232857060	rs1336983416	A	G	ENST00000629305.2:c.*200A>G	-	1	143142	6.98607e-06	GIGYF2	0.95	Not in ClinVar	3′UTR	5′ss	Shrunk	-3516	Not in CDS	-	0	0	-
chr2	237324857	rs534981873	C	T	ENST00000295550.8:c.9494-43G>A	-	1	143054	6.99037e-06	COL6A3	0.99	Not in ClinVar	In intronic	3′ss	Extended	+41	Do not trigger NMD	Inter-domain region	0	0	-
chr2	237553558	.	C	G	ENST00000264605.7:c.1777-8C>G	-	1	143334	6.97671e-06	MLPH	0.86	Not in ClinVar	In intronic	3′ss	Extended	-7	No PTC	Inter-domain region	0	0	-
chr2	238250744	rs1232950702	C	T	ENST00000254657.7:c.3275-1G>A	-	1	143318	6.97749e-06	PER2	0.94	Not in ClinVar	In intronic	3′ss	Shrunk	-1	PTC in novel exon	-	0	0	-
chr2	238277952	.	G	T	ENST00000254657.7:c.-16C>A	-	16	143360	0.000111607	PER2	0.85	Not in ClinVar	5′UTR	3′ss	Shrunk	-5	Not in CDS	-	0	0	-
chr2	238348791	rs770323993	A	G	ENST00000373327.4:c.1310A>G	ENSP00000362424.4:p.Asp437Gly	1	143310	6.97788e-06	TRAF3IP1	0.87	Not in ClinVar	nonsynonymous SNV	5′ss	Shrunk	-58	PTC by frameshift	-	0	0	-
chr2	238352822	rs561106336	T	G	ENST00000373327.4:c.1452-5T>G	-	5	143278	3.48972e-05	TRAF3IP1	0.92	Not in ClinVar	In intronic	3′ss	Extended	-4	PTC in novel exon	-	0	0	-
chr2	240722625	.	C	T	ENST00000649096.1:c.4193G>A	ENSP00000497030.1:p.Arg1398Gln	1	143266	6.98002e-06	KIF1A	0.92	Not in ClinVar	nonsynonymous SNV	3′ss	Shrunk	-33	No PTC	Inter-domain region	0	0	-
chr2	240773081	rs375919438	C	A	ENST00000649096.1:c.1180+33G>T	-	96	143312	0.000669867	KIF1A	0.84	Not in ClinVar	In intronic	5′ss	Extended	-31	PTC by frameshift	-	1	0	-
chr2	240871391	.	G	A	ENST00000307503.3:c.466G>A	ENSP00000302620.3:p.Gly156Arg	3	143284	2.09374e-05	AGXT	0.89	Pathogenic	nonsynonymous SNV	3′ss	Shrunk	+44	PTC in novel exon	-	0	0	-
chr2	240872978	rs180177234	G	A	ENST00000307503.3:c.525-1G>A	-	1	143256	6.98051e-06	AGXT	0.83	Pathogenic	In intronic	3′ss	Shrunk	+1	PTC by frameshift	-	0	0	-
chr2	240875202	rs755279152	G	T	ENST00000307503.3:c.774G>T	ENSP00000302620.3:p.Arg258Ser	6	143336	4.18597e-05	AGXT	1	Not in ClinVar	nonsynonymous SNV	5′ss	Shrunk	-4	PTC by frameshift	-	0	0	-
chr2	240877534	.	C	G	ENST00000307503.3:c.847-3C>G	-	4	143344	2.79049e-05	AGXT	0.96	Pathogenic	In intronic	3′ss	Extended	-2	PTC in novel exon	-	0	0	-
chr2	241743641	rs768047452	G	A	ENST00000321264.8:c.510G>A	ENSP00000315351.4:p.Ala170Ala	1	143280	6.97934e-06	D2HGDH	0.89	Not in ClinVar	synonymous SNV	3′ss	Shrunk	+21	No PTC	FAD_binding_4	0	0	-
chr2	241744707	rs753528947	A	G	ENST00000321264.8:c.685-2A>G	-	15	143314	0.000104665	D2HGDH	0.93	Pathogenic	In intronic	3′ss	Extended	-1	PTC in novel exon	-	0	0	-
chr2	241858839	rs958019018	G	A	ENST00000334409.9:c.-1C>T	-	1	143342	6.97632e-06	PDCD1	0.8	Not in ClinVar	5′UTR	5′ss	Shrunk	+78	Not in CDS	-	0	0	-
chr3	3150897	.	T	C	ENST00000639284.1:c.1297A>G	ENSP00000491442.1:p.Ile433Val	1	143330	6.97691e-06	CRBN	0.98	Not in ClinVar	nonsynonymous SNV	5′ss	Shrunk	+15	No PTC	Yippee-Mis18	0	0	-
chr3	3153946	.	T	C	ENST00000639284.1:c.951+14A>G	-	2	143330	1.39538e-05	CRBN	0.9	Not in ClinVar	In intronic	5′ss	Extended	-13	PTC by frameshift	-	0	0	-
chr3	3172923	rs140766922	T	C	ENST00000639284.1:c.380A>G	ENSP00000491442.1:p.Asn127Ser	54	143306	0.000376816	CRBN	0.96	Not in ClinVar	nonsynonymous SNV	3′ss	Shrunk	-3	No PTC	Inter-domain region	0	0	-
chr3	4667375	.	A	G	ENST00000302640.12:c.1669-2A>G	-	1	143280	6.97934e-06	ITPR1	1	Not in ClinVar	In intronic	3′ss	Extended	-1	PTC in novel exon	-	0	0	-
chr3	4777257	.	T	A	ENST00000302640.12:c.6136-7T>A	-	1	143348	6.97603e-06	ITPR1	0.84	Not in ClinVar	In intronic	3′ss	Extended	-5	PTC in novel exon	-	0	0	-
chr3	4836765	.	G	A	ENST00000302640.12:c.7984-9G>A	-	0	125356	0	ITPR1	0.99	Not in ClinVar	In intronic	3′ss	Extended	-7	PTC in novel exon	-	0	0	-
chr3	4836773	.	G	A	ENST00000302640.12:c.7984-1G>A	-	0	134428	0	ITPR1	0.8	Not in ClinVar	In intronic	3′ss	Shrunk	+1	PTC in novel exon	-	0	0	-
chr3	9743565	rs769564969	A	G	ENST00000383829.6:c.2312-13A>G	-	1	143276	6.97954e-06	BRPF1	0.99	Not in ClinVar	In intronic	3′ss	Extended	-12	No PTC	Inter-domain region	0	0	-
chr3	9745190	.	G	T	ENST00000383829.6:c.3068+35G>T	-	1	143360	6.97545e-06	BRPF1	0.88	Not in ClinVar	In intronic	5′ss	Extended	+33	No PTC	Inter-domain region	1	1	0.07
chr3	9745813	.	G	A	ENST00000383829.6:c.3207G>A	ENSP00000373340.2:p.Met1069Ile	88	143348	0.000613891	BRPF1	0.85	Not in ClinVar	nonsynonymous SNV	3′ss	Shrunk	+3	No PTC	Inter-domain region	0	0	-
chr3	9869936	rs148483268	T	C	ENST00000618572.4:c.530A>G	ENSP00000483641.1:p.Asp177Gly	31	143260	0.00021639	CIDEC	0.99	Not in ClinVar	nonsynonymous SNV	5′ss	Shrunk	+55	Do not trigger NMD	Inter-domain region	0	0	-
chr3	9869948	rs368830294	G	A	ENST00000618572.4:c.518C>T	ENSP00000483641.1:p.Ala173Val	2	143290	1.39577e-05	CIDEC	0.99	Not in ClinVar	nonsynonymous SNV	5′ss	Shrunk	+68	No PTC	Inter-domain region	0	0	-
chr3	9870070	rs369431501	C	T	ENST00000618572.4:c.397-1G>A	-	2	143268	1.39599e-05	CIDEC	0.91	Not in ClinVar	In intronic	3′ss	Shrunk	-1	PTC in novel exon	-	0	0	-
chr3	9880226	rs897615215	C	A	ENST00000618572.4:c.-28G>T	-	1	143240	6.98129e-06	CIDEC	0.96	Not in ClinVar	5′UTR	5′ss	Shrunk	+4	Not in CDS	-	0	0	-
chr3	9892988	rs1311043090	A	G	ENST00000307768.5:c.163A>G	ENSP00000306106.4:p.Met55Val	1	143290	6.97885e-06	JAGN1	0.84	Not in ClinVar	nonsynonymous SNV	5′ss	Shrunk	-1362	No PTC	Jagunal	0	0	-
chr3	9917153	rs1314404821	A	T	ENST00000383812.9:c.-163A>T	-	31	143264	0.000216384	IL17RC	0.85	Not in ClinVar	5′UTR	5′ss	Shrunk	-269	Not in CDS	-	0	0	-
chr3	10039354	.	C	T	ENST00000383807.5:c.567C>T	ENSP00000373318.1:p.Gly189Gly	1	143242	6.98119e-06	FANCD2	0.89	Not in ClinVar	synonymous SNV	5′ss	Shrunk	-5	PTC by frameshift	-	0	0	-
chr3	10042552	.	T	G	ENST00000383807.5:c.784-7T>G	-	8	143324	5.58176e-05	FANCD2	0.99	Not in ClinVar	In intronic	3′ss	Extended	-6	PTC in novel exon	-	0	0	-
chr3	10046566	.	T	G	ENST00000383807.5:c.1135-14T>G	-	1	143388	6.97408e-06	FANCD2	0.86	Not in ClinVar	In intronic	3′ss	Extended	-13	PTC in novel exon	-	0	0	-
chr3	10064724	.	C	A	ENST00000383807.5:c.2022-5C>A	-	1	127662	7.83318e-06	FANCD2	0.99	Not in ClinVar	In intronic	3′ss	Extended	-3	No PTC	FancD2	0	0	-
chr3	10074686	rs376913349	C	G	ENST00000383807.5:c.2859+13C>G	-	9	143244	6.28299e-05	FANCD2	0.8	Not in ClinVar	In intronic	5′ss	Extended	+12	No PTC	FancD2	0	0	-
chr3	10088822	rs1408207598	A	G	ENST00000383807.5:c.3561-6A>G	-	1	143282	6.97924e-06	FANCD2	0.97	Not in ClinVar	In intronic	3′ss	Extended	-5	PTC in novel exon	-	1	0	-
chr3	10289770	.	C	A	ENST00000335542.12:c.217G>T	ENSP00000335074.8:p.Glu73Ter	1	143004	6.99281e-06	GHRL	0.99	Not in ClinVar	stopgain	5′ss	Shrunk	+10	No PTC	Motilin_assoc	0	0	-
chr3	12190488	rs1391947492	A	G	ENST00000621198.4:c.1614-2A>G	-	1	143266	6.98002e-06	SYN2	0.99	Not in ClinVar	In intronic	3′ss	Extended	-1	Do not trigger NMD	Inter-domain region	0	0	-
chr3	14133790	rs143124744	C	T	ENST00000306077.4:c.564C>T	ENSP00000303992.4:p.Gly188Gly	33	143302	0.000230283	TMEM43	0.83	Likely_benign	synonymous SNV	5′ss	Shrunk	-21	No PTC	Inter-domain region	0	0	-
chr3	14148920	rs759032271	C	T	ENST00000285021.11:c.2144G>A	ENSP00000285021.7:p.Arg715Gln	3	143272	2.09392e-05	XPC	0.86	Not in ClinVar	nonsynonymous SNV	3′ss	Shrunk	-30	No PTC	BHD_2	0	0	-
chr3	14148971	rs368898389	C	T	ENST00000285021.11:c.2116-23G>A	-	1	143300	6.97837e-06	XPC	0.88	Not in ClinVar	In intronic	3′ss	Extended	+21	No PTC	BHD_2	0	0	-
chr3	14158893	rs1000669774	C	T	ENST00000285021.11:c.991-1G>A	-	1	143252	6.98071e-06	XPC	0.97	Not in ClinVar	In intronic	3′ss	Shrunk	-1	PTC in novel exon	-	0	0	-
chr3	14165588	rs374890557	G	C	ENST00000285021.11:c.622-3C>G	-	1	143330	6.97691e-06	XPC	0.9	Not in ClinVar	In intronic	3′ss	Extended	+2	PTC in novel exon	-	0	0	-
chr3	14173061	rs202128104	A	T	ENST00000285021.11:c.105T>A	ENSP00000285021.7:p.Asp35Glu	1	143230	6.98178e-06	XPC	0.86	Likely_benign	nonsynonymous SNV	3′ss	Shrunk	-3	No PTC	Inter-domain region	0	0	-
chr3	15635416	rs966087796	C	G	ENST00000643237.1:c.45-8C>G	-	1	143346	6.97613e-06	BTD	0.98	Not in ClinVar	In intronic	3′ss	Extended	-7	PTC in novel exon	-	0	0	-
chr3	15635479	rs119103232	G	A	ENST00000643237.1:c.100G>A	ENSP00000495254.1:p.Gly34Ser	2	143226	1.39639e-05	BTD	0.99	Conflicting_interpretations_of_pathogenicity	nonsynonymous SNV	3′ss	Shrunk	+57	No PTC	Inter-domain region	0	0	-
chr3	20176672	rs761902707	C	T	ENST00000306698.6:c.417-13G>A	-	1	143104	6.98792e-06	SGO1	0.99	Not in ClinVar	In intronic	3′ss	Extended	+11	PTC in novel exon	-	0	0	-
chr3	20184035	rs1323801083	C	T	ENST00000306698.6:c.-7-1G>A	-	1	142980	6.99399e-06	SGO1	0.99	Not in ClinVar	In intronic	3′ss	Shrunk	-1	Not in CDS(5′UTR)	-	0	0	-
chr3	25751267	.	A	C	ENST00000417874.6:c.367-4T>G	-	2	143164	1.397e-05	NGLY1	1	Not in ClinVar	In intronic	3′ss	Extended	+3	PTC in novel exon	-	0	0	-
chr3	27352920	.	C	T	ENST00000429845.6:c.-37-1G>A	-	1	143226	6.98197e-06	NEK10	0.89	Not in ClinVar	In intronic	3′ss	Shrunk	-1	Not in CDS(5′UTR)	-	0	0	-
chr3	33018559	.	A	C	ENST00000307363.9:c.1236T>G	ENSP00000306920.4:p.His412Gln	1	143232	6.98168e-06	GLB1	0.84	Not in ClinVar	nonsynonymous SNV	3′ss	Shrunk	-3	No PTC	Inter-domain region	0	0	-
chr3	33051895	rs750531880	G	A	ENST00000307363.9:c.902C>T	ENSP00000306920.4:p.Ala301Val	2	143274	1.39593e-05	GLB1	0.99	Pathogenic	nonsynonymous SNV	5′ss	Shrunk	+14	PTC by frameshift	-	0	0	-
chr3	33053557	rs398123357	T	C	ENST00000307363.9:c.734-8A>G	-	3	143190	2.09512e-05	GLB1	1	Uncertain_significance	In intronic	3′ss	Extended	+7	PTC in novel exon	-	0	0	-
chr3	33069004	rs774804212	T	C	ENST00000307363.9:c.246-34A>G	-	1	143284	6.97915e-06	GLB1	0.87	Not in ClinVar	In intronic	3′ss	Extended	+33	No PTC	Glyco_hydro_35	0	0	-
chr3	33130062	rs765327654	A	G	ENST00000320954.10:c.917A>G	ENSP00000323696.5:p.Tyr306Cys	1	143314	6.97769e-06	CRTAP	0.91	Not in ClinVar	nonsynonymous SNV	5′ss	Shrunk	-6	No PTC	Inter-domain region	0	0	-
chr3	33132548	rs747344179	A	G	ENST00000320954.10:c.923-7A>G	-	1	143164	6.985e-06	CRTAP	1	Not in ClinVar	In intronic	3′ss	Extended	-6	No PTC	Inter-domain region	0	0	-
chr3	36993698	.	C	G	ENST00000231790.6:c.116+35C>G	-	2	143308	1.3956e-05	MLH1	0.86	Not in ClinVar	In intronic	5′ss	Extended	+34	PTC in novel exon	-	0	0	-
chr3	37006995	rs1333790237	A	G	ENST00000231790.6:c.385A>G	ENSP00000231790.2:p.Ser129Gly	1	143300	6.97837e-06	MLH1	0.82	Uncertain_significance	nonsynonymous SNV	3′ss	Shrunk	+5	PTC in novel exon	-	0	0	-
chr3	37048897	.	G	A	ENST00000231790.6:c.1990-7G>A	-	1	143280	6.97934e-06	MLH1	0.89	Uncertain_significance	In intronic	3′ss	Extended	-5	PTC in novel exon	-	0	0	-
chr3	38560429	rs1336240791	C	T	ENST00000451551.6:c.3802-1G>A	-	1	143348	6.97603e-06	SCN5A	0.99	Not in ClinVar	In intronic	3′ss	Shrunk	-1	PTC in novel exon	-	0	0	-
chr3	38566380	rs1216373527	T	A	ENST00000451551.6:c.3678+29A>T	-	1	143296	6.97856e-06	SCN5A	0.95	Not in ClinVar	In intronic	5′ss	Extended	-27	No PTC	Ion_trans	0	0	-
chr3	38701841	rs756133876	G	A	ENST00000449082.3:c.4655C>T	ENSP00000390600.2:p.Ala1552Val	7	143296	4.88499e-05	SCN10A	0.98	Uncertain_significance	nonsynonymous SNV	5′ss	Shrunk	+4	Do not trigger NMD	Ion_trans,PKD_channel	0	0	-
chr3	38701933	.	G	A	ENST00000449082.3:c.4563C>T	ENSP00000390600.2:p.Gly1521Gly	3	143300	2.09351e-05	SCN10A	0.92	Not in ClinVar	synonymous SNV	5′ss	Shrunk	+96	No PTC	Ion_trans,PKD_channel	0	0	-
chr3	38702105	rs1459648917	T	C	ENST00000449082.3:c.4391A>G	ENSP00000390600.2:p.Lys1464Arg	1	143332	6.97681e-06	SCN10A	0.8	Not in ClinVar	nonsynonymous SNV	3′ss	Shrunk	-5	PTC in novel exon	-	0	0	-
chr3	38739665	.	A	T	ENST00000449082.3:c.2130T>A	ENSP00000390600.2:p.Ala710Ala	9	143348	6.27843e-05	SCN10A	0.86	Uncertain_significance	synonymous SNV	3′ss	Shrunk	-25	PTC in novel exon	-	0	0	-
chr3	38742408	rs764260671	C	T	ENST00000449082.3:c.1989G>A	ENSP00000390600.2:p.Thr663Thr	8	143248	5.58472e-05	SCN10A	0.88	Not in ClinVar	synonymous SNV	3′ss	Shrunk	-123	No PTC	Inter-domain region	0	0	-
chr3	38752451	rs368776882	C	T	ENST00000449082.3:c.1523G>A	ENSP00000390600.2:p.Arg508Gln	2	143262	1.39604e-05	SCN10A	0.89	Uncertain_significance	nonsynonymous SNV	3′ss	Shrunk	-63	No PTC	Inter-domain region	0	0	-
chr3	38755912	rs888821595	T	C	ENST00000449082.3:c.1337A>G	ENSP00000390600.2:p.Asn446Ser	1	143308	6.97798e-06	SCN10A	0.83	Not in ClinVar	nonsynonymous SNV	3′ss	Shrunk	-47	PTC in novel exon	-	0	0	-
chr3	38756823	rs150923753	T	C	ENST00000449082.3:c.1141A>G	ENSP00000390600.2:p.Ile381Val	57	143254	0.000397895	SCN10A	0.94	Conflicting_interpretations_of_pathogenicity	nonsynonymous SNV	3′ss	Shrunk	-49	PTC in novel exon	-	0	0	-
chr3	38793957	rs371527903	C	T	ENST00000449082.3:c.54G>A	ENSP00000390600.2:p.Pro18Pro	4	143258	2.79217e-05	SCN10A	0.99	Not in ClinVar	synonymous SNV	3′ss	Shrunk	-87	PTC in novel exon	-	0	0	-
chr3	38815992	rs1320886899	T	C	ENST00000449082.3:c.-33+45A>G	-	4	143298	2.79139e-05	SCN10A	0.98	Not in ClinVar	In intronic	5′ss	Extended	-44	Not in CDS(5′UTR)	-	0	0	-
chr3	38908130	rs1394598190	T	C	ENST00000302328.7:c.1300-8A>G	-	2	143274	1.39593e-05	SCN11A	0.89	Not in ClinVar	In intronic	3′ss	Extended	+7	PTC in novel exon	-	0	0	-
chr3	39107838	rs1287538794	A	G	ENST00000431162.6:c.1A>G	ENSP00000398211.2:p.Met1?	3	143208	2.09486e-05	TTC21A	0.99	Not in ClinVar	nonsynonymous SNV	5′ss	Shrunk	-27	Not in CDS	-	0	0	-
chr3	39130699	rs1458511432	A	G	ENST00000431162.6:c.2341-2A>G	-	1	143320	6.97739e-06	TTC21A	0.9	Not in ClinVar	In intronic	3′ss	Extended	-1	PTC in novel exon	-	0	0	-
chr3	39133041	rs779002169	G	A	ENST00000431162.6:c.2584-11G>A	-	4	143316	2.79104e-05	TTC21A	0.97	Not in ClinVar	In intronic	3′ss	Extended	-9	No PTC	Inter-domain region	0	0	-
chr3	39137048	.	G	T	ENST00000431162.6:c.3266G>T	ENSP00000398211.2:p.Gly1089Val	1	141934	7.04553e-06	TTC21A	0.96	Not in ClinVar	nonsynonymous SNV	5′ss	Shrunk	-14	PTC by frameshift	-	0	0	-
chr3	39138551	.	G	A	ENST00000431162.6:c.3818-5G>A	-	1	143246	6.981e-06	TTC21A	0.97	Not in ClinVar	In intronic	3′ss	Extended	-3	No PTC	Inter-domain region	0	0	-
chr3	42087092	rs200005914	A	G	ENST00000487159.5:c.-518-12A>G	-	82	143230	0.000572506	TRAK1	0.99	Not in ClinVar	In intronic	3′ss	Extended	-11	Not in CDS(5′UTR)	-	0	0	-
chr3	42087284	rs1411700881	C	T	ENST00000487159.5:c.-338C>T	-	2	143352	1.39517e-05	TRAK1	0.83	Not in ClinVar	5′UTR	5′ss	Shrunk	-118	Not in CDS	-	0	0	-
chr3	42176811	rs201156779	C	G	ENST00000487159.5:c.-26-3C>G	-	1	143244	6.9811e-06	TRAK1	0.96	Not in ClinVar	In intronic	3′ss	Extended	-2	Not in CDS(5′UTR)	-	0	0	-
chr3	42688264	.	C	T	ENST00000287777.4:c.1275C>T	ENSP00000287777.4:p.Gly425Gly	22	143040	0.000153803	KLHL40	0.91	Not in ClinVar	synonymous SNV	5′ss	Shrunk	-40	PTC by frameshift	-	0	0	-
chr3	45394588	rs143095137	A	T	ENST00000415258.5:c.135A>T	ENSP00000408576.1:p.Gly45Gly	3	143296	2.09357e-05	LARS2	0.98	Not in ClinVar	synonymous SNV	5′ss	Shrunk	-101	PTC by frameshift	-	0	0	-
chr3	45400297	rs1455253525	A	G	ENST00000415258.5:c.287A>G	ENSP00000408576.1:p.Lys96Arg	1	143314	6.97769e-06	LARS2	0.96	Not in ClinVar	nonsynonymous SNV	3′ss	Shrunk	+53	PTC by frameshift	-	0	0	-
chr3	45760027	rs1232904537	T	C	ENST00000358525.8:c.1464-5A>G	-	1	143234	6.98158e-06	SLC6A20	0.99	Not in ClinVar	In intronic	3′ss	Extended	+4	PTC in novel exon	-	0	0	-
chr3	45931282	.	C	T	ENST00000535325.5:c.4101-1G>A	-	1	143254	6.98061e-06	FYCO1	0.96	Not in ClinVar	In intronic	3′ss	Shrunk	-1	PTC in novel exon	-	0	0	-
chr3	46372885	rs771917529	T	G	ENST00000292303.4:c.-11-7T>G	-	5	143320	3.4887e-05	CCR5	0.91	Not in ClinVar	In intronic	3′ss	Extended	-6	Not in CDS(5′UTR)	-	0	0	-
chr3	46898366	.	C	A	ENST00000449590.5:c.544-12C>A	-	1	143272	6.97973e-06	PTH1R	0.92	Not in ClinVar	In intronic	3′ss	Extended	-10	PTC in novel exon	-	0	0	-
chr3	46901797	rs398122843	G	A	ENST00000449590.5:c.1148G>A	ENSP00000402723.1:p.Arg383Gln	1	143270	6.97983e-06	PTH1R	0.96	Pathogenic	nonsynonymous SNV	3′ss	Shrunk	+33	No PTC	7tm_2	0	0	-
chr3	46902589	rs1477819085	G	A	ENST00000449590.5:c.1275G>A	ENSP00000402723.1:p.Met425Ile	1	143220	6.98227e-06	PTH1R	0.89	Not in ClinVar	nonsynonymous SNV	3′ss	Shrunk	+65	PTC in novel exon	-	0	0	-
chr3	46991206	.	C	G	ENST00000450053.7:c.557-13C>G	-	2	143270	1.39597e-05	NBEAL2	0.99	Not in ClinVar	In intronic	3′ss	Extended	-12	No PTC	Inter-domain region	0	0	-
chr3	46998061	.	T	G	ENST00000450053.7:c.2959-6T>G	-	1	143304	6.97817e-06	NBEAL2	0.99	Not in ClinVar	In intronic	3′ss	Extended	-5	PTC in novel exon	-	0	0	-
chr3	46998687	rs1279143134	C	G	ENST00000450053.7:c.3222-30C>G	-	1	143278	6.97944e-06	NBEAL2	0.82	Not in ClinVar	In intronic	3′ss	Extended	-29	PTC in novel exon	-	0	0	-
chr3	46998961	rs371065166	G	A	ENST00000450053.7:c.3387G>A	ENSP00000415034.2:p.Ala1129Ala	15	143240	0.000104719	NBEAL2	0.89	Uncertain_significance	synonymous SNV	3′ss	Shrunk	+4	PTC in novel exon	-	0	0	-
chr3	46999005	rs1280685530	T	A	ENST00000450053.7:c.3431T>A	ENSP00000415034.2:p.Leu1144Gln	6	143232	4.18901e-05	NBEAL2	0.8	Not in ClinVar	nonsynonymous SNV	3′ss	Shrunk	+48	No PTC	Inter-domain region	0	0	-
chr3	46999486	rs777549567	T	G	ENST00000450053.7:c.3703+12T>G	-	1	143224	6.98207e-06	NBEAL2	0.99	Not in ClinVar	In intronic	5′ss	Extended	+11	PTC by frameshift	-	0	0	-
chr3	47002941	rs1215262729	G	A	ENST00000450053.7:c.5460-16G>A	-	2	143288	1.39579e-05	NBEAL2	0.81	Not in ClinVar	In intronic	3′ss	Extended	-14	PTC in novel exon	-	0	0	-
chr3	47003958	rs762783900	C	T	ENST00000450053.7:c.5863C>T	ENSP00000415034.2:p.Arg1955Cys	1	143030	6.99154e-06	NBEAL2	0.81	Not in ClinVar	nonsynonymous SNV	5′ss	Shrunk	-20	PTC by frameshift	-	0	0	-
chr3	47004958	rs576843668	G	A	ENST00000450053.7:c.6295-14G>A	-	3	143268	2.09398e-05	NBEAL2	0.89	Not in ClinVar	In intronic	3′ss	Extended	-12	No PTC	Beach	0	0	-
chr3	47005074	rs1224679693	C	T	ENST00000450053.7:c.6397C>T	ENSP00000415034.2:p.His2133Tyr	1	143280	6.97934e-06	NBEAL2	0.84	Not in ClinVar	nonsynonymous SNV	5′ss	Shrunk	-24	No PTC	Beach	0	0	-
chr3	47005180	rs1338266997	G	A	ENST00000450053.7:c.6420-1G>A	-	1	143326	6.9771e-06	NBEAL2	0.96	Not in ClinVar	In intronic	3′ss	Shrunk	+1	PTC in novel exon	-	0	0	-
chr3	47008414	rs905471045	C	G	ENST00000450053.7:c.7851C>G	ENSP00000415034.2:p.Ser2617Arg	1	143316	6.97759e-06	NBEAL2	0.97	Not in ClinVar	nonsynonymous SNV	5′ss	Shrunk	-28	PTC by frameshift	-	0	0	-
chr3	47009209	.	C	A	ENST00000450053.7:c.8164-10C>A	-	1	143318	6.97749e-06	NBEAL2	0.99	Not in ClinVar	In intronic	3′ss	Extended	-8	No PTC	Inter-domain region	0	0	-
chr3	47009209	.	C	G	ENST00000450053.7:c.8164-10C>G	-	2	143318	1.3955e-05	NBEAL2	0.99	Not in ClinVar	In intronic	3′ss	Extended	-9	No PTC	Inter-domain region	0	0	-
chr3	47062344	rs1186595470	T	C	ENST00000409792.3:c.6112A>G	ENSP00000386759.3:p.Thr2038Ala	1	140988	7.0928e-06	SETD2	0.97	Not in ClinVar	nonsynonymous SNV	3′ss	Shrunk	-3	No PTC	Inter-domain region	0	0	-
chr3	47116758	rs1423023439	T	C	ENST00000409792.3:c.4455-4A>G	-	1	143310	6.97788e-06	SETD2	0.98	Not in ClinVar	In intronic	3′ss	Extended	+3	No PTC	AWS	0	0	-
chr3	47163857	.	G	C	ENST00000409792.3:c.68C>G	ENSP00000386759.3:p.Pro23Arg	1	143002	6.99291e-06	SETD2	0.85	Uncertain_significance	nonsynonymous SNV	5′ss	Shrunk	+4	PTC by frameshift	-	0	0	-
chr3	47841171	rs1157631971	G	T	ENST00000445061.5:c.661G>T	ENSP00000405620.1:p.Asp221Tyr	2	143322	1.39546e-05	DHX30	0.95	Not in ClinVar	nonsynonymous SNV	5′ss	Shrunk	-9	No PTC	Inter-domain region	0	0	-
chr3	47849858	.	T	G	ENST00000445061.5:c.3332-9T>G	-	0	143160	0	DHX30	0.99	Not in ClinVar	In intronic	3′ss	Extended	-8	Do not trigger NMD	Inter-domain region	0	0	-
chr3	48564873	rs774083280	C	T	ENST00000328333.12:c.8728G>A	ENSP00000332371.8:p.Gly2910Ser	1	143336	6.97661e-06	COL7A1	0.94	Not in ClinVar	nonsynonymous SNV	3′ss	Shrunk	-109	No PTC	Kunitz_BPTI	0	0	-
chr3	48567143	rs199936185	G	A	ENST00000328333.12:c.8094C>T	ENSP00000332371.8:p.Gly2698Gly	15	143018	0.000104882	COL7A1	0.86	Benign	synonymous SNV	5′ss	Shrunk	+17	PTC by frameshift	-	0	0	-
chr3	48568537	rs1030248456	G	C	ENST00000328333.12:c.7759-3C>G	-	1	143328	6.977e-06	COL7A1	0.93	Not in ClinVar	In intronic	3′ss	Extended	+2	PTC by frameshift	-	0	0	-
chr3	48570213	rs753757948	T	C	ENST00000328333.12:c.7441-35A>G	-	7	142856	4.90004e-05	COL7A1	0.93	Not in ClinVar	In intronic	3′ss	Extended	+34	PTC in novel exon	-	0	0	-
chr3	48572133	rs1362309822	G	A	ENST00000328333.12:c.7017C>T	ENSP00000332371.8:p.Gly2339Gly	2	143170	1.39694e-05	COL7A1	0.98	Not in ClinVar	synonymous SNV	5′ss	Shrunk	+8	PTC by frameshift	-	0	0	-
chr3	48572174	.	G	C	ENST00000328333.12:c.6979-3C>G	-	1	143306	6.97807e-06	COL7A1	0.9	Not in ClinVar	In intronic	3′ss	Extended	+2	PTC by frameshift	-	0	0	-
chr3	48579671	.	G	C	ENST00000328333.12:c.5155-3C>G	-	0	143120	0	COL7A1	0.97	Not in ClinVar	In intronic	3′ss	Extended	+2	PTC by frameshift	-	0	0	-
chr3	48584557	.	C	T	ENST00000328333.12:c.4048-1G>A	-	1	143310	6.97788e-06	COL7A1	1	Not in ClinVar	In intronic	3′ss	Shrunk	-1	PTC by frameshift	-	0	0	-
chr3	48585735	.	C	T	ENST00000328333.12:c.3787-1G>A	-	1	143258	6.98041e-06	COL7A1	0.8	Not in ClinVar	In intronic	3′ss	Shrunk	-1	PTC in novel exon	-	0	0	-
chr3	48590253	rs74861804	G	A	ENST00000328333.12:c.2010C>T	ENSP00000332371.8:p.Gly670Gly	96	143236	0.000670223	COL7A1	0.84	Likely_benign	synonymous SNV	5′ss	Shrunk	+42	No PTC	fn3	0	0	-
chr3	48590463	rs777499414	G	A	ENST00000328333.12:c.1902C>T	ENSP00000332371.8:p.Gly634Gly	1	143252	6.98071e-06	COL7A1	0.97	Not in ClinVar	synonymous SNV	5′ss	Shrunk	+6	No PTC	Inter-domain region	0	0	-
chr3	48590528	rs759634066	G	A	ENST00000328333.12:c.1837C>T	ENSP00000332371.8:p.Arg613Ter	2	143232	1.39634e-05	COL7A1	0.95	Not in ClinVar	stopgain	5′ss	Shrunk	+71	PTC by frameshift	-	0	0	-
chr3	48592937	.	C	T	ENST00000328333.12:c.684G>A	ENSP00000332371.8:p.Pro228Pro	4	143234	2.79263e-05	COL7A1	0.95	Not in ClinVar	synonymous SNV	3′ss	Shrunk	-3	No PTC	fn3	0	0	-
chr3	48594505	rs769053953	C	T	ENST00000328333.12:c.129G>A	ENSP00000332371.8:p.Leu43Leu	1	143352	6.97584e-06	COL7A1	0.98	Not in ClinVar	synonymous SNV	3′ss	Shrunk	-45	No PTC	VWA	0	0	-
chr3	48879454	rs113818669	T	C	ENST00000319017.4:c.327-6A>G	-	6	143160	4.19111e-05	SLC25A20	0.99	Uncertain_significance	In intronic	3′ss	Extended	+5	PTC in novel exon	-	0	0	-
chr3	49016045	rs763143824	C	T	ENST00000313778.9:c.870G>A	ENSP00000323265.5:p.Pro290Pro	3	143256	2.09415e-05	DALRD3	0.99	Not in ClinVar	nonsynonymous SNV	3′ss	Shrunk	-43	PTC in novel exon	-	0	0	-
chr3	49016520	rs1252216937	G	C	ENST00000313778.9:c.563-9C>G	-	1	143310	6.97788e-06	DALRD3	0.92	Not in ClinVar	In intronic	3′ss	Extended	+8	PTC in novel exon	-	0	0	-
chr3	49026418	rs770021520	C	T	ENST00000326739.8:c.912G>A	ENSP00000321584.4:p.Val304Val	1	143336	6.97661e-06	IMPDH2	0.96	Not in ClinVar	synonymous SNV	3′ss	Shrunk	-3	No PTC	IMPDH	0	0	-
chr3	49099653	rs1397938831	G	C	ENST00000306125.11:c.1389-6C>G	-	1	142088	7.03789e-06	QARS	0.94	Not in ClinVar	In intronic	3′ss	Extended	+5	PTC in novel exon	-	0	0	-
chr3	49099764	rs373289986	G	A	ENST00000306125.11:c.1385C>T	ENSP00000307567.6:p.Ala462Val	2	143238	1.39628e-05	QARS	0.97	Not in ClinVar	nonsynonymous SNV	5′ss	Shrunk	+5	PTC by frameshift	-	0	0	-
chr3	49099835	.	G	C	ENST00000306125.11:c.1314C>G	ENSP00000307567.6:p.Tyr438Ter	2	141460	1.41383e-05	QARS	0.83	Likely_pathogenic	stopgain	3′ss	Shrunk	-19	PTC by frameshift	-	0	0	-
chr3	49099968	.	C	A	ENST00000306125.11:c.1288G>T	ENSP00000307567.6:p.Asp430Tyr	1	143314	6.97769e-06	QARS	0.97	Not in ClinVar	nonsynonymous SNV	5′ss	Shrunk	+9	No PTC	tRNA-synt_1c	0	0	-
chr3	49100459	.	C	T	ENST00000306125.11:c.977-1G>A	-	1	143326	6.9771e-06	QARS	0.93	Not in ClinVar	In intronic	3′ss	Shrunk	-1	PTC by frameshift	-	0	0	-
chr3	49121721	rs746545186	G	A	ENST00000418109.5:c.5063C>T	ENSP00000388325.1:p.Ala1688Val	3	143260	2.09409e-05	LAMB2	0.99	Not in ClinVar	nonsynonymous SNV	5′ss	Shrunk	+39	No PTC	Inter-domain region	0	0	-
chr3	49122328	.	C	T	ENST00000418109.5:c.4616G>A	ENSP00000388325.1:p.Arg1539Gln	1	143298	6.97846e-06	LAMB2	0.95	Not in ClinVar	nonsynonymous SNV	3′ss	Shrunk	-44	PTC in novel exon	-	0	0	-
chr3	49128820	.	C	T	ENST00000418109.5:c.1732-1G>A	-	1	143316	6.97759e-06	LAMB2	0.99	Not in ClinVar	In intronic	3′ss	Shrunk	-1	PTC in novel exon	-	0	0	-
chr3	49131128	rs121912491	C	T	ENST00000418109.5:c.737G>A	ENSP00000388325.1:p.Arg246Gln	1	142988	6.99359e-06	LAMB2	0.95	Pathogenic	nonsynonymous SNV	3′ss	Shrunk	-26	PTC in novel exon	-	0	0	-
chr3	49131538	rs775332690	G	A	ENST00000418109.5:c.645C>T	ENSP00000388325.1:p.Gly215Gly	2	143208	1.39657e-05	LAMB2	0.95	Not in ClinVar	synonymous SNV	5′ss	Shrunk	+5	PTC by frameshift	-	0	0	-
chr3	49171683	rs1292282661	C	T	ENST00000332780.3:c.-137C>T	-	1	143338	6.97652e-06	KLHDC8B	0.84	Not in ClinVar	5′UTR	5′ss	Shrunk	-4	Not in CDS	-	0	0	-
chr3	49417974	.	C	T	ENST00000273588.8:c.878-1G>A	-	2	143218	1.39647e-05	AMT	0.85	Pathogenic	In intronic	3′ss	Shrunk	-1	PTC in novel exon	-	0	0	-
chr3	49418965	.	G	C	ENST00000273588.8:c.877+6C>G	-	1	143124	6.98695e-06	AMT	0.8	Not in ClinVar	In intronic	5′ss	Extended	-5	PTC by frameshift	-	0	0	-
chr3	49419045	rs1157439519	G	A	ENST00000273588.8:c.803C>T	ENSP00000273588.3:p.Ala268Val	1	143176	6.98441e-06	AMT	0.98	Not in ClinVar	nonsynonymous SNV	5′ss	Shrunk	+76	PTC by frameshift	-	0	0	-
chr3	49419165	.	C	T	ENST00000273588.8:c.697-14G>A	-	1	143102	6.98802e-06	AMT	0.88	Not in ClinVar	In intronic	3′ss	Extended	+12	No PTC	GCV_T	0	0	-
chr3	49422455	rs758088553	G	A	ENST00000273588.8:c.-5C>T	-	2	143298	1.39569e-05	AMT	0.82	Not in ClinVar	5′UTR	5′ss	Shrunk	+96	Not in CDS	-	0	0	-
chr3	49841100	rs933231932	C	T	ENST00000331456.6:c.618-28G>A	-	2	143262	1.39604e-05	TRAIP	0.83	Not in ClinVar	In intronic	3′ss	Extended	+26	PTC in novel exon	-	0	0	-
chr3	49897376	.	C	T	ENST00000621387.4:c.1769G>A	ENSP00000482642.1:p.Arg590Gln	2	143324	1.39544e-05	MST1R	0.99	Not in ClinVar	nonsynonymous SNV	3′ss	Shrunk	-42	No PTC	Inter-domain region	0	0	-
chr3	49898689	rs1243745603	C	T	ENST00000621387.4:c.1231-1G>A	-	1	143314	6.97769e-06	MST1R	0.98	Not in ClinVar	In intronic	3′ss	Shrunk	-1	PTC in novel exon	-	0	0	-
chr3	50227168	rs978233810	C	T	ENST00000422163.5:c.45C>T	ENSP00000406871.1:p.Gly15Gly	2	143330	1.39538e-05	GNAI2	0.87	Not in ClinVar	synonymous SNV	5′ss	Shrunk	-27	No PTC	Inter-domain region	0	0	-
chr3	50343445	rs1278767645	C	T	ENST00000231749.7:c.373-1G>A	-	1	143316	6.97759e-06	ZMYND10	0.94	Not in ClinVar	In intronic	3′ss	Shrunk	-1	PTC in novel exon	-	0	0	-
chr3	50345160	rs1298338648	G	A	ENST00000231749.7:c.165C>T	ENSP00000231749.3:p.Gly55Gly	1	143242	6.98119e-06	ZMYND10	0.9	Not in ClinVar	synonymous SNV	5′ss	Shrunk	+38	PTC by frameshift	-	0	0	-
chr3	50345237	rs971823686	C	T	ENST00000231749.7:c.93-5G>A	-	3	143308	2.09339e-05	ZMYND10	0.8	Not in ClinVar	In intronic	3′ss	Extended	+3	No PTC	Inter-domain region	0	0	-
chr3	50345501	rs587680539	T	C	ENST00000231749.7:c.79A>G	ENSP00000231749.3:p.Met27Val	6	143364	4.18515e-05	ZMYND10	0.98	Likely_benign	nonsynonymous SNV	5′ss	Shrunk	+14	PTC by frameshift	-	0	0	-
chr3	50347751	rs368061024	G	A	ENST00000232501.7:c.1075+8C>T	-	2	143304	1.39563e-05	NPRL2	0.97	Not in ClinVar	In intronic	5′ss	Extended	-6	No PTC	NPR2	0	0	-
chr3	50349842	.	T	C	ENST00000232501.7:c.171-9A>G	-	2	143270	1.39597e-05	NPRL2	0.98	Not in ClinVar	In intronic	3′ss	Extended	+8	PTC in novel exon	-	0	0	-
chr3	50365142	rs1212906867	A	T	ENST00000360963.7:c.2934T>A	ENSP00000354228.3:p.Phe978Leu	1	143184	6.98402e-06	CACNA2D2	0.98	Not in ClinVar	nonsynonymous SNV	3′ss	Shrunk	-44	PTC by frameshift	-	0	0	-
chr3	50365189	.	G	T	ENST00000360963.7:c.2892-5C>A	-	2	143226	1.39639e-05	CACNA2D2	0.8	Not in ClinVar	In intronic	3′ss	Extended	+3	No PTC	VGCC_alpha2	0	0	-
chr3	50608120	rs140940134	C	T	ENST00000348721.3:c.264G>A	ENSP00000294173.3:p.Thr88Thr	131	143272	0.000914345	CISH	0.81	Not in ClinVar	synonymous SNV	3′ss	Shrunk	-24	No PTC	SH2,SOCS_box	0	0	-
chr3	50612078	.	G	T	ENST00000446044.5:c.-426G>T	-	2	143364	1.39505e-05	MAPKAPK3	0.93	Not in ClinVar	5′UTR	5′ss	Shrunk	-53	Not in CDS	-	0	0	-
chr3	50612168	.	T	G	ENST00000446044.5:c.-375+39T>G	-	8	142742	5.60452e-05	MAPKAPK3	0.94	Not in ClinVar	In intronic	5′ss	Extended	+38	Not in CDS(5′UTR)	-	0	0	-
chr3	50646173	rs377091540	G	A	ENST00000446044.5:c.738G>A	ENSP00000396467.1:p.Thr246Thr	3	143152	2.09567e-05	MAPKAPK3	0.97	Not in ClinVar	synonymous SNV	3′ss	Shrunk	+35	PTC in novel exon	-	0	0	-
chr3	50646262	rs751301162	A	T	ENST00000446044.5:c.827A>T	ENSP00000396467.1:p.Asp276Val	1	143266	6.98002e-06	MAPKAPK3	0.91	Not in ClinVar	nonsynonymous SNV	5′ss	Shrunk	-4	PTC by frameshift	-	0	0	-
chr3	51360490	.	G	A	ENST00000266037.9:c.4885-21G>A	-	11	143276	7.67749e-05	DOCK3	0.85	Not in ClinVar	In intronic	3′ss	Extended	-19	PTC in novel exon	-	0	0	-
chr3	51986499	rs200314495	A	G	ENST00000636358.1:c.521A>G	ENSP00000490149.1:p.Asp174Gly	1	143300	6.97837e-06	ACY1	0.87	Not in ClinVar	nonsynonymous SNV	5′ss	Shrunk	-6	No PTC	Inter-domain region	0	0	-
chr3	52138262	rs1257520170	C	T	ENST00000394970.6:c.720G>A	ENSP00000378421.2:p.Ser240Ser	1	143248	6.9809e-06	POC1A	0.93	Not in ClinVar	synonymous SNV	3′ss	Shrunk	-42	PTC in novel exon	-	0	0	-
chr3	52149875	rs543539287	C	T	ENST00000394970.6:c.216G>A	ENSP00000378421.2:p.Ser72Ser	1	143286	6.97905e-06	POC1A	0.84	Not in ClinVar	synonymous SNV	3′ss	Shrunk	-114	No PTC	WD40	0	0	-
chr3	52403171	rs116604051	G	A	ENST00000460680.5:c.1857C>T	ENSP00000417132.1:p.Gly619Gly	1	143246	6.981e-06	BAP1	0.83	Likely_benign	synonymous SNV	5′ss	Shrunk	+35	PTC by frameshift	-	0	0	-
chr3	52403905	rs981419588	C	T	ENST00000460680.5:c.1251-11G>A	-	3	143234	2.09447e-05	BAP1	0.91	Uncertain_significance	In intronic	3′ss	Extended	+9	No PTC	Inter-domain region	0	0	-
chr3	52410009	rs887011224	G	A	ENST00000460680.5:c.-131C>T	-	20	143150	0.000139714	BAP1	0.97	Not in ClinVar	5′UTR	5′ss	Shrunk	+169	Not in CDS	-	0	0	-
chr3	52452222	rs267607123	A	T	ENST00000232975.7:c.86T>A	ENSP00000232975.3:p.Leu29Gln	1	143312	6.97778e-06	TNNC1	0.91	Uncertain_significance	nonsynonymous SNV	3′ss	Shrunk	-32	PTC in novel exon	-	0	0	-
chr3	53119973	rs1410903310	T	C	ENST00000296292.7:c.607A>G	ENSP00000296292.3:p.Lys203Glu	1	143286	6.97905e-06	RFT1	0.88	Not in ClinVar	nonsynonymous SNV	3′ss	Shrunk	-49	PTC in novel exon	-	0	0	-
chr3	53225753	rs377455261	G	A	ENST00000462138.5:c.*3C>T	-	25	143114	0.000174686	TKT	0.99	Not in ClinVar	3′UTR	5′ss	Shrunk	+1048	Not in CDS	-	0	0	-
chr3	53240354	.	A	T	ENST00000462138.5:c.340-6T>A	-	1	143274	6.97963e-06	TKT	0.83	Not in ClinVar	In intronic	3′ss	Extended	+4	PTC by frameshift	-	0	0	-
chr3	53730470	.	C	A	ENST00000637424.1:c.2322C>A	ENSP00000489769.1:p.Ile774Ile	48	143290	0.000334985	CACNA1D	0.99	Conflicting_interpretations_of_pathogenicity	synonymous SNV	3′ss	Shrunk	+30	No PTC	Inter-domain region	2	0	-
chr3	57101369	rs1310446160	T	C	ENST00000320057.9:c.548-6A>G	-	1	143308	6.97798e-06	IL17RD	0.98	Not in ClinVar	In intronic	3′ss	Extended	+5	PTC in novel exon	-	0	0	-
chr3	57105859	rs1378153763	G	A	ENST00000320057.9:c.313C>T	ENSP00000322250.5:p.Gln105Ter	2	143196	1.39669e-05	IL17RD	0.85	Not in ClinVar	stopgain	5′ss	Shrunk	+4	PTC by frameshift	-	0	0	-
chr3	57199852	rs1450469301	T	C	ENST00000647958.1:c.67A>G	ENSP00000498190.1:p.Ile23Val	1	143226	6.98197e-06	HESX1	0.82	Not in ClinVar	nonsynonymous SNV	3′ss	Shrunk	-177	PTC in novel exon	-	0	0	-
chr3	57200015	.	C	T	ENST00000647958.1:c.-97G>A	-	4	143288	2.79158e-05	HESX1	0.86	Not in ClinVar	5′UTR	3′ss	Shrunk	-15	Not in CDS	-	0	0	-
chr3	57226360	.	A	C	ENST00000647958.1:c.-319-24T>G	-	1	143276	6.97954e-06	HESX1	0.97	Not in ClinVar	In intronic	3′ss	Extended	+23	Not in CDS(5′UTR)	-	0	0	-
chr3	58123090	rs1451268416	T	G	ENST00000295956.8:c.3127-3T>G	-	1	143244	6.9811e-06	FLNB	0.95	Not in ClinVar	In intronic	3′ss	Extended	-2	PTC in novel exon	-	0	0	-
chr3	58153356	rs1467115021	A	G	ENST00000295956.8:c.6368-19A>G	-	2	142140	1.40706e-05	FLNB	0.95	Not in ClinVar	In intronic	3′ss	Extended	-18	No PTC	Filamin	0	0	-
chr3	58155959	rs1383753196	G	A	ENST00000295956.8:c.6773-1G>A	-	1	143300	6.97837e-06	FLNB	0.9	Not in ClinVar	In intronic	3′ss	Shrunk	+1	PTC in novel exon	-	0	0	-
chr3	58170546	.	G	A	ENST00000295956.8:c.7622-29G>A	-	5	143200	3.49162e-05	FLNB	0.85	Not in ClinVar	In intronic	3′ss	Extended	-27	No PTC	Filamin	0	0	-
chr3	58430237	rs1177073737	C	T	ENST00000383714.8:c.537G>A	ENSP00000373220.4:p.Val179Val	1	143276	6.97954e-06	PDHB	0.87	Not in ClinVar	synonymous SNV	3′ss	Shrunk	-3	No PTC	Inter-domain region	0	0	-
chr3	58432000	.	A	T	ENST00000383714.8:c.43-16T>A	-	1	143330	6.97691e-06	PDHB	0.93	Not in ClinVar	In intronic	3′ss	Extended	+14	PTC in novel exon	-	0	0	-
chr3	58524606	rs1439765713	C	T	ENST00000302819.9:c.1347-1G>A	-	1	143316	6.97759e-06	ACOX2	0.98	Not in ClinVar	In intronic	3′ss	Shrunk	-1	PTC in novel exon	-	0	0	-
chr3	58526659	.	G	C	ENST00000302819.9:c.1156-3C>G	-	1	143332	6.97681e-06	ACOX2	0.98	Not in ClinVar	In intronic	3′ss	Extended	+2	PTC in novel exon	-	0	0	-
chr3	58534149	rs199567335	T	C	ENST00000302819.9:c.324-4A>G	-	13	143238	9.0758e-05	ACOX2	0.82	Likely_benign	In intronic	3′ss	Extended	+3	No PTC	Acyl-CoA_ox_N	0	0	-
chr3	66220953	.	C	G	ENST00000354883.10:c.-142C>G	-	1	143330	6.97691e-06	SLC25A26	0.98	Not in ClinVar	5′UTR	3′ss	Shrunk	+212	Not in CDS	-	0	0	-
chr3	66262161	rs965192051	A	G	ENST00000354883.10:c.405+6A>G	-	2	143282	1.39585e-05	SLC25A26	0.92	Not in ClinVar	In intronic	5′ss	Extended	+5	PTC by frameshift	-	0	0	-
chr3	69004488	rs954868043	A	C	ENST00000383701.7:c.516-6T>G	-	2	143340	1.39528e-05	EOGT	1	Not in ClinVar	In intronic	3′ss	Extended	+5	PTC in novel exon	-	0	0	-
chr3	69005242	rs776243549	T	C	ENST00000383701.7:c.421-8A>G	-	3	143216	2.09474e-05	EOGT	0.94	Not in ClinVar	In intronic	3′ss	Extended	+7	PTC in novel exon	-	0	0	-
chr3	69009870	.	A	T	ENST00000383701.7:c.-14-10T>A	-	0	143110	0	EOGT	0.95	Not in ClinVar	In intronic	3′ss	Extended	+8	Not in CDS(5′UTR)	-	0	0	-
chr3	69012605	.	G	A	ENST00000383701.7:c.-161C>T	-	1	143336	6.97661e-06	EOGT	0.87	Not in ClinVar	5′UTR	5′ss	Shrunk	+92	Not in CDS	-	0	0	-
chr3	69109137	rs1199892239	T	C	ENST00000420581.6:c.1657-16A>G	-	1	143304	6.97817e-06	LMOD3	0.89	Not in ClinVar	In intronic	3′ss	Extended	+15	No PTC	Inter-domain region	0	0	-
chr3	71198413	.	A	C	ENST00000318789.9:c.-11-21T>G	-	0	39592	0	FOXP1	1	Not in ClinVar	In intronic	3′ss	Extended	+20	Not in CDS(5′UTR)	-	0	0	-
chr3	77481095	rs374693254	A	G	ENST00000487694.7:c.595-4A>G	-	1	143112	6.98753e-06	ROBO2	0.86	Not in ClinVar	In intronic	3′ss	Extended	-3	No PTC	I-set	0	0	-
chr3	81499263	rs370550007	T	C	ENST00000429644.6:c.1935-36A>G	-	4	143204	2.79322e-05	GBE1	0.85	Not in ClinVar	In intronic	3′ss	Extended	+35	PTC in novel exon	-	0	0	-
chr3	87262143	rs758047644	G	C	ENST00000350375.6:c.532C>G	ENSP00000263781.2:p.Leu178Val	3	143256	2.09415e-05	POU1F1	0.98	Not in ClinVar	nonsynonymous SNV	5′ss	Shrunk	+73	Do not trigger NMD	Pou,Homeodomain	0	0	-
chr3	87273441	.	C	T	ENST00000350375.6:c.143-23G>A	-	1	142716	7.00692e-06	POU1F1	0.93	Not in ClinVar	In intronic	3′ss	Extended	+21	No PTC	Inter-domain region	0	0	-
chr3	93879253	rs754209314	C	T	ENST00000648853.1:c.1512G>A	ENSP00000497262.1:p.Thr504Thr	1	143204	6.98305e-06	PROS1	0.99	Not in ClinVar	synonymous SNV	3′ss	Shrunk	-63	No PTC	Inter-domain region	0	0	-
chr3	93980265	.	C	G	ENST00000535334.5:c.-397C>G	-	1	143338	6.97652e-06	ARL13B	0.84	Not in ClinVar	5′UTR	5′ss	Shrunk	-218	Not in CDS	-	0	0	-
chr3	94035411	rs758972393	A	G	ENST00000535334.5:c.152A>G	ENSP00000445145.1:p.Asn51Ser	4	142826	2.80061e-05	ARL13B	0.81	Pathogenic	nonsynonymous SNV	5′ss	Shrunk	-26	PTC by frameshift	-	0	0	-
chr3	94036551	.	G	A	ENST00000535334.5:c.178-1G>A	-	1	142998	6.9931e-06	ARL13B	0.99	Not in ClinVar	In intronic	3′ss	Shrunk	+1	PTC in novel exon	-	0	0	-
chr3	94036629	rs1186826151	T	G	ENST00000535334.5:c.255T>G	ENSP00000445145.1:p.His85Gln	1	143238	6.98139e-06	ARL13B	0.91	Not in ClinVar	nonsynonymous SNV	3′ss	Shrunk	+78	No PTC	Inter-domain region	0	0	-
chr3	97768082	rs1397302321	T	A	ENST00000463745.5:c.-26T>A	-	1	143230	6.98178e-06	ARL6	0.81	Not in ClinVar	5′UTR	3′ss	Shrunk	+3	Not in CDS	-	0	0	-
chr3	101654825	rs201163937	T	C	ENST00000312938.4:c.2192-4A>G	-	9	143246	6.2829e-05	ZBTB11	0.94	Not in ClinVar	In intronic	3′ss	Extended	+3	No PTC	zf-C2H2_4,zf-H2C2_2	0	0	-
chr3	101656254	.	A	C	ENST00000312938.4:c.2047-6T>G	-	1	143302	6.97827e-06	ZBTB11	0.98	Not in ClinVar	In intronic	3′ss	Extended	+5	PTC in novel exon	-	0	0	-
chr3	108167004	rs375008981	T	C	ENST00000264538.3:c.850-19A>G	-	10	143062	6.98998e-05	IFT57	0.91	Not in ClinVar	In intronic	3′ss	Extended	+18	PTC in novel exon	-	0	0	-
chr3	108167028	.	A	C	ENST00000264538.3:c.850-43T>G	-	1	143002	6.99291e-06	IFT57	0.97	Not in ClinVar	In intronic	3′ss	Extended	+42	PTC in novel exon	-	0	0	-
chr3	108206711	.	T	C	ENST00000264538.3:c.586-15A>G	-	1	142750	7.00525e-06	IFT57	0.8	Not in ClinVar	In intronic	3′ss	Extended	+14	PTC in novel exon	-	0	0	-
chr3	108218654	rs966338938	C	T	ENST00000264538.3:c.376-1G>A	-	2	143102	1.3976e-05	IFT57	1	Not in ClinVar	In intronic	3′ss	Shrunk	-1	PTC in novel exon	-	0	0	-
chr3	113006006	rs1488653646	T	C	ENST00000314400.9:c.1236-2A>G	-	1	143316	6.97759e-06	NEPRO	0.91	Not in ClinVar	In intronic	3′ss	Extended	+1	Do not trigger NMD	Inter-domain region	0	0	-
chr3	113010722	rs772434549	T	C	ENST00000314400.9:c.914-18A>G	-	1	143226	6.98197e-06	NEPRO	0.95	Not in ClinVar	In intronic	3′ss	Extended	+17	PTC in novel exon	-	0	0	-
chr3	113306336	rs1409223082	C	T	ENST00000393845.8:c.4628-5G>A	-	1	143186	6.98392e-06	CFAP44	0.82	Not in ClinVar	In intronic	3′ss	Extended	+3	No PTC	Inter-domain region	0	0	-
chr3	113308190	rs1352607163	T	C	ENST00000393845.8:c.4595A>G	ENSP00000377428.2:p.Asp1532Gly	1	143296	6.97856e-06	CFAP44	1	Not in ClinVar	nonsynonymous SNV	5′ss	Shrunk	+33	No PTC	Inter-domain region	0	0	-
chr3	113333370	rs185968248	G	A	ENST00000393845.8:c.3615+36C>T	-	94	143264	0.000656131	CFAP44	0.95	Not in ClinVar	In intronic	5′ss	Extended	-34	PTC by frameshift	-	0	0	-
chr3	113363242	rs1176086840	G	A	ENST00000393845.8:c.2837C>T	ENSP00000377428.2:p.Ala946Val	2	143210	1.39655e-05	CFAP44	0.95	Not in ClinVar	nonsynonymous SNV	5′ss	Shrunk	+99	No PTC	Inter-domain region	0	0	-
chr3	113409200	.	G	C	ENST00000393845.8:c.796C>G	ENSP00000377428.2:p.Leu266Val	10	143180	6.98422e-05	CFAP44	0.99	Not in ClinVar	nonsynonymous SNV	5′ss	Shrunk	+95	PTC by frameshift	-	0	0	-
chr3	113433676	.	G	C	ENST00000393845.8:c.-5-7C>G	-	1	143060	6.99007e-06	CFAP44	0.99	Not in ClinVar	In intronic	3′ss	Extended	+6	Not in CDS(5′UTR)	-	0	0	-
chr3	113433683	.	A	C	ENST00000393845.8:c.-5-14T>G	-	1	143210	6.98275e-06	CFAP44	0.87	Not in ClinVar	In intronic	3′ss	Extended	+13	Not in CDS(5′UTR)	-	0	0	-
chr3	119294449	rs955804448	C	T	ENST00000264245.8:c.-456C>T	-	1	143260	6.98032e-06	ARHGAP31	0.88	Not in ClinVar	5′UTR	5′ss	Shrunk	-557	Not in CDS	-	0	0	-
chr3	119383078	.	C	A	ENST00000264245.8:c.540-6C>A	-	1	143268	6.97993e-06	ARHGAP31	0.99	Not in ClinVar	In intronic	3′ss	Extended	-4	PTC in novel exon	-	0	0	-
chr3	120641709	rs995182027	A	T	ENST00000283871.9:c.775-16T>A	-	1	143330	6.97691e-06	HGD	0.81	Not in ClinVar	In intronic	3′ss	Extended	+14	PTC in novel exon	-	0	0	-
chr3	121770580	rs1447280144	G	C	ENST00000310864.10:c.1568-6C>G	-	4	140710	2.84273e-05	IQCB1	0.95	Not in ClinVar	In intronic	3′ss	Extended	+5	Do not trigger NMD	Inter-domain region	0	0	-
chr3	121795576	rs371057369	C	T	ENST00000310864.10:c.877-10G>A	-	3	140516	2.13499e-05	IQCB1	0.96	Uncertain_significance	In intronic	3′ss	Extended	+8	PTC in novel exon	-	0	0	-
chr3	121795610	rs763479407	T	C	ENST00000310864.10:c.877-44A>G	-	8	50332	0.000158945	IQCB1	0.81	Not in ClinVar	In intronic	3′ss	Extended	+43	PTC in novel exon	-	0	0	-
chr3	122005391	.	A	C	ENST00000462014.2:c.232T>G	ENSP00000419414.2:p.Tyr78Asp	5	143294	3.48933e-05	ILDR1	0.99	Not in ClinVar	nonsynonymous SNV	3′ss	Shrunk	-3	No PTC	Inter-domain region	0	0	-
chr3	122007162	.	C	T	ENST00000462014.2:c.59-1G>A	-	1	143194	6.98353e-06	ILDR1	0.99	Not in ClinVar	In intronic	3′ss	Shrunk	-1	PTC in novel exon	-	0	0	-
chr3	123289759	.	T	C	ENST00000462833.5:c.3523A>G	ENSP00000419361.1:p.Met1175Val	1	143340	6.97642e-06	ADCY5	0.81	Not in ClinVar	nonsynonymous SNV	5′ss	Shrunk	+10	PTC by frameshift	-	0	0	-
chr3	123666344	rs113124819	T	C	ENST00000360772.7:c.3706A>G	ENSP00000354004.3:p.Met1236Val	129	143268	0.00090041	MYLK	0.98	Conflicting_interpretations_of_pathogenicity	nonsynonymous SNV	3′ss	Shrunk	-3	No PTC	I-set	0	0	-
chr3	125288232	rs1187068059	T	C	ENST00000360647.8:c.334-4A>G	-	1	143238	6.98139e-06	ZNF148	0.93	Not in ClinVar	In intronic	3′ss	Extended	+3	No PTC	Inter-domain region	0	0	-
chr3	125313670	rs1418878610	T	C	ENST00000360647.8:c.-16-14A>G	-	1	143304	6.97817e-06	ZNF148	0.94	Not in ClinVar	In intronic	3′ss	Extended	+13	Not in CDS(5′UTR)	-	0	0	-
chr3	125313671	rs761097134	T	C	ENST00000360647.8:c.-16-15A>G	-	3	143280	2.0938e-05	ZNF148	0.98	Not in ClinVar	In intronic	3′ss	Extended	+14	Not in CDS(5′UTR)	-	0	0	-
chr3	126483322	rs375508800	G	C	ENST00000290868.6:c.1890+47C>G	-	1	143352	6.97584e-06	UROC1	0.92	Not in ClinVar	In intronic	5′ss	Extended	-46	Do not trigger NMD	Urocanase_C	0	0	-
chr3	126500875	.	C	T	ENST00000290868.6:c.966-1G>A	-	2	143316	1.39552e-05	UROC1	0.97	Not in ClinVar	In intronic	3′ss	Shrunk	-1	PTC by frameshift	-	0	0	-
chr3	127616846	.	C	A	ENST00000265056.11:c.1523-22C>A	-	1	143306	6.97807e-06	MCM2	0.98	Not in ClinVar	In intronic	3′ss	Extended	-20	PTC by frameshift	-	0	0	-
chr3	127621098	.	G	A	ENST00000265056.11:c.2474G>A	ENSP00000265056.7:p.Arg825Gln	26	143292	0.000181448	MCM2	0.86	Not in ClinVar	nonsynonymous SNV	3′ss	Shrunk	+27	No PTC	Inter-domain region	0	0	-
chr3	127621789	rs1488160200	A	G	ENST00000265056.11:c.*16A>G	-	1	143336	6.97661e-06	MCM2	0.93	Not in ClinVar	3′UTR	5′ss	Shrunk	-648	Not in CDS	-	0	0	-
chr3	128481942	rs370166358	C	T	ENST00000341105.6:c.1020G>A	ENSP00000345681.2:p.Ser340Ser	2	143280	1.39587e-05	GATA2	0.93	Uncertain_significance	synonymous SNV	3′ss	Shrunk	-4	Do not trigger NMD	GATA	0	0	-
chr3	128909340	rs1451227667	A	G	ENST00000308982.11:c.1486-4A>G	-	1	143296	6.97856e-06	ACAD9	0.99	Not in ClinVar	In intronic	3′ss	Extended	-3	PTC in novel exon	-	0	0	-
chr3	128910730	rs756996267	G	A	ENST00000308982.11:c.1693-11G>A	-	1	143282	6.97924e-06	ACAD9	1	Not in ClinVar	In intronic	3′ss	Extended	-9	No PTC	Inter-domain region	0	0	-
chr3	129061889	.	G	A	ENST00000307395.4:c.150G>A	ENSP00000303942.4:p.Pro50Pro	4	143294	2.79146e-05	GP9	0.84	Not in ClinVar	synonymous SNV	3′ss	Shrunk	+163	Do not trigger NMD	LRRNT,LRR_8,LRR_4	0	0	-
chr3	129171773	.	T	C	ENST00000422453.6:c.-14-2A>G	-	1	143348	6.97603e-06	CNBP	1	Not in ClinVar	In intronic	3′ss	Extended	+1	Not in CDS(5′UTR)	-	0	0	-
chr3	129171782	rs756079943	T	C	ENST00000422453.6:c.-14-11A>G	-	1	143352	6.97584e-06	CNBP	0.93	Not in ClinVar	In intronic	3′ss	Extended	+10	Not in CDS(5′UTR)	-	0	0	-
chr3	129458588	rs751803328	A	G	ENST00000431818.6:c.-257-11A>G	-	1	143316	6.97759e-06	IFT122	0.98	Not in ClinVar	In intronic	3′ss	Extended	-10	Not in CDS(5′UTR)	-	0	0	-
chr3	129463510	rs751960290	G	A	ENST00000431818.6:c.-101-50G>A	-	3	143198	2.095e-05	IFT122	0.84	Not in ClinVar	In intronic	3′ss	Extended	-48	Not in CDS(5′UTR)	-	0	0	-
chr3	129502826	rs1346982091	A	G	ENST00000431818.6:c.2041A>G	ENSP00000410946.2:p.Met681Val	1	143300	6.97837e-06	IFT122	0.93	Not in ClinVar	nonsynonymous SNV	5′ss	Shrunk	-57	No PTC	Inter-domain region	0	0	-
chr3	129514384	rs371135558	G	A	ENST00000431818.6:c.2538-5G>A	-	6	143206	4.18977e-05	IFT122	0.9	Not in ClinVar	In intronic	3′ss	Extended	-3	No PTC	Inter-domain region	0	0	-
chr3	129517576	.	C	G	ENST00000431818.6:c.2923C>G	ENSP00000410946.2:p.Leu975Val	1	143298	6.97846e-06	IFT122	1	Not in ClinVar	nonsynonymous SNV	5′ss	Shrunk	-19	PTC by frameshift	-	0	0	-
chr3	129519570	rs750477155	A	G	ENST00000431818.6:c.3024A>G	ENSP00000410946.2:p.Gln1008Gln	1	143248	6.9809e-06	IFT122	0.89	Not in ClinVar	synonymous SNV	3′ss	Shrunk	+3	No PTC	Inter-domain region	0	0	-
chr3	131487665	.	G	A	ENST00000264995.7:c.629+15C>T	-	5	143238	3.49069e-05	MRPL3	0.82	Not in ClinVar	In intronic	5′ss	Extended	-13	PTC in novel exon	-	0	0	-
chr3	131502854	rs1229257426	C	A	ENST00000264995.7:c.-33G>T	-	1	143346	6.97613e-06	MRPL3	0.95	Not in ClinVar	5′UTR	5′ss	Shrunk	+126	Not in CDS	-	0	0	-
chr3	132696820	rs751877531	C	T	ENST00000337331.9:c.2089-7G>A	-	1	143302	6.97827e-06	NPHP3	0.98	Not in ClinVar	In intronic	3′ss	Extended	+5	PTC in novel exon	-	0	0	-
chr3	132719713	.	G	A	ENST00000337331.9:c.511C>T	ENSP00000338766.5:p.Gln171Ter	0	142714	0	NPHP3	0.97	Not in ClinVar	stopgain	5′ss	Shrunk	+10	PTC by frameshift	-	0	0	-
chr3	133757762	.	T	G	ENST00000402696.8:c.871-7T>G	-	1	143336	6.97661e-06	TF	0.99	Not in ClinVar	In intronic	3′ss	Extended	-6	No PTC	Transferrin	0	0	-
chr3	133777101	rs373020329	G	A	ENST00000402696.8:c.1925G>A	ENSP00000385834.3:p.Arg642Gln	8	143220	5.58581e-05	TF	0.82	Not in ClinVar	nonsynonymous SNV	3′ss	Shrunk	+54	No PTC	Transferrin	0	0	-
chr3	133929661	rs976350638	T	C	ENST00000310926.9:c.*5052A>G	-	3	143344	2.09287e-05	SLCO2A1	0.82	Not in ClinVar	3′UTR	5′ss	Shrunk	+1517	Not in CDS	-	0	0	-
chr3	133934726	rs767518068	G	A	ENST00000310926.9:c.1919C>T	ENSP00000311291.4:p.Ala640Val	1	143338	6.97652e-06	SLCO2A1	0.97	Not in ClinVar	nonsynonymous SNV	5′ss	Shrunk	+6583	No PTC	Inter-domain region	0	0	-
chr3	138077501	rs747931783	T	A	ENST00000327532.6:c.1420A>T	ENSP00000332148.2:p.Lys474Ter	1	143282	6.97924e-06	DZIP1L	0.99	Not in ClinVar	stopgain	5′ss	Shrunk	+4	PTC by frameshift	-	0	0	-
chr3	139358279	rs1330990101	C	T	ENST00000333188.9:c.2554-8G>A	-	1	143112	6.98753e-06	COPB2	1	Not in ClinVar	In intronic	3′ss	Extended	+6	No PTC	Inter-domain region	0	0	-
chr3	142466328	.	T	C	ENST00000350721.8:c.6893A>G	ENSP00000343741.4:p.Asp2298Gly	1	143290	6.97885e-06	ATR	0.97	Not in ClinVar	nonsynonymous SNV	5′ss	Shrunk	+5	PTC by frameshift	-	0	0	-
chr3	142498614	.	T	C	ENST00000350721.8:c.5541A>G	ENSP00000343741.4:p.Gly1847Gly	2	143300	1.39567e-05	ATR	0.92	Not in ClinVar	synonymous SNV	5′ss	Shrunk	+18	No PTC	FAT	0	0	-
chr3	142522838	rs753896390	C	T	ENST00000350721.8:c.4156G>A	ENSP00000343741.4:p.Gly1386Arg	1	142658	7.00977e-06	ATR	0.9	Not in ClinVar	nonsynonymous SNV	3′ss	Shrunk	-5	PTC in novel exon	-	0	0	-
chr3	142524011	.	T	A	ENST00000350721.8:c.4134A>T	ENSP00000343741.4:p.Gly1378Gly	1	143314	6.97769e-06	ATR	0.86	Not in ClinVar	synonymous SNV	5′ss	Shrunk	+20	PTC by frameshift	-	0	0	-
chr3	142556012	rs769252606	C	T	ENST00000350721.8:c.2206G>A	ENSP00000343741.4:p.Gly736Arg	1	143040	6.99105e-06	ATR	0.8	Not in ClinVar	nonsynonymous SNV	3′ss	Shrunk	-129	No PTC	Inter-domain region	0	0	-
chr3	142670980	.	T	A	ENST00000457734.6:c.235-13T>A	-	1	143326	6.9771e-06	PLS1	0.96	Not in ClinVar	In intronic	3′ss	Extended	-11	PTC in novel exon	-	0	0	-
chr3	142711875	.	C	G	ENST00000457734.6:c.1758C>G	ENSP00000387890.2:p.Tyr586Ter	1	143232	6.98168e-06	PLS1	0.92	Not in ClinVar	stopgain	3′ss	Shrunk	+4	Do not trigger NMD	CH	0	0	-
chr3	146070882	rs1234287480	T	C	ENST00000282903.9:c.2122-10A>G	-	1	142826	7.00153e-06	PLOD2	0.94	Not in ClinVar	In intronic	3′ss	Extended	+9	Do not trigger NMD	Inter-domain region	0	0	-
chr3	146121139	.	T	C	ENST00000282903.9:c.311A>G	ENSP00000282903.5:p.Asp104Gly	1	143260	6.98032e-06	PLOD2	0.83	Not in ClinVar	nonsynonymous SNV	5′ss	Shrunk	+28	PTC by frameshift	-	0	0	-
chr3	149009359	rs780571412	C	G	ENST00000345003.8:c.565C>G	ENSP00000340736.4:p.Leu189Val	1	143274	6.97963e-06	GYG1	0.96	Not in ClinVar	nonsynonymous SNV	5′ss	Shrunk	-44	PTC by frameshift	-	0	0	-
chr3	149141185	rs200156408	A	G	ENST00000296051.6:c.881A>G	ENSP00000296051.2:p.Tyr294Cys	1	131278	7.61742e-06	HPS3	0.99	Not in ClinVar	nonsynonymous SNV	5′ss	Shrunk	-4	PTC by frameshift	-	0	0	-
chr3	149145428	.	C	G	ENST00000296051.6:c.1045C>G	ENSP00000296051.2:p.Pro349Ala	1	143220	6.98227e-06	HPS3	0.82	Not in ClinVar	nonsynonymous SNV	3′ss	Shrunk	+75	No PTC	HPS3_Mid	0	0	-
chr3	149163879	rs1216442323	G	A	ENST00000296051.6:c.2519G>A	ENSP00000296051.2:p.Trp840Ter	1	143230	6.98178e-06	HPS3	1	Not in ClinVar	stopgain	3′ss	Shrunk	+39	No PTC	HPS3_C	0	0	-
chr3	149813123	rs1267663508	A	T	ENST00000392894.7:c.-247A>T	-	4	143314	2.79107e-05	RNF13	0.99	Not in ClinVar	5′UTR	5′ss	Shrunk	-232	Not in CDS	-	0	0	-
chr3	151190718	rs373241897	G	A	ENST00000474524.5:c.1755G>A	ENSP00000417235.1:p.Ser585Ser	5	143132	3.49328e-05	MED12L	0.99	Not in ClinVar	synonymous SNV	3′ss	Shrunk	+3	No PTC	Med12-LCEWAV	0	0	-
chr3	151340602	.	A	C	ENST00000302632.3:c.-21T>G	-	1	143266	6.98002e-06	P2RY12	0.8	Not in ClinVar	5′UTR	5′ss	Shrunk	+7	Not in CDS	-	0	0	-
chr3	151357321	rs374174117	C	T	ENST00000474524.5:c.2665C>T	ENSP00000417235.1:p.Arg889Cys	6	143206	4.18977e-05	MED12L	0.85	Not in ClinVar	nonsynonymous SNV	5′ss	Shrunk	-57	No PTC	Inter-domain region	0	0	-
chr3	155116867	.	G	A	ENST00000492661.5:c.536-1G>A	-	2	143102	1.3976e-05	MME	0.98	Not in ClinVar	In intronic	3′ss	Shrunk	+1	PTC in novel exon	-	0	0	-
chr3	155148547	rs1417837337	C	G	ENST00000492661.5:c.1498-3C>G	-	1	143136	6.98636e-06	MME	1	Not in ClinVar	In intronic	3′ss	Extended	-2	PTC in novel exon	-	0	0	-
chr3	155842584	rs756412484	T	C	ENST00000392845.7:c.811A>G	ENSP00000376587.2:p.Thr271Ala	19	143282	0.000132606	SLC33A1	0.86	Not in ClinVar	nonsynonymous SNV	3′ss	Shrunk	-36	No PTC	Inter-domain region	0	0	-
chr3	158662615	.	A	G	ENST00000486715.5:c.1324-13A>G	-	1	143196	6.98344e-06	GFM1	0.99	Not in ClinVar	In intronic	3′ss	Extended	-12	PTC in novel exon	-	0	0	-
chr3	160257188	rs750626513	C	T	ENST00000326448.11:c.*1337G>A	-	4	142514	2.80674e-05	IFT80	0.94	Not in ClinVar	3′UTR	3′ss	Shrunk	-1449	Not in CDS	-	0	0	-
chr3	160300976	rs776006563	T	C	ENST00000326448.11:c.1222A>G	ENSP00000312778.7:p.Lys408Glu	1	143138	6.98627e-06	IFT80	0.96	Not in ClinVar	nonsynonymous SNV	3′ss	Shrunk	-71	PTC in novel exon	-	0	0	-
chr3	160399195	rs116906137	C	A	ENST00000326448.11:c.-96G>T	-	6	143280	4.1876e-05	IFT80	0.86	Not in ClinVar	5′UTR	5′ss	Shrunk	+51	Not in CDS	-	0	0	-
chr3	165009398	.	G	C	ENST00000264382.7:c.4063-3C>G	-	1	143272	6.97973e-06	SI	0.83	Not in ClinVar	In intronic	3′ss	Extended	+2	PTC in novel exon	-	0	0	-
chr3	165016081	rs1279115346	C	T	ENST00000264382.7:c.3760-1G>A	-	1	142952	6.99536e-06	SI	0.94	Not in ClinVar	In intronic	3′ss	Shrunk	-1	PTC in novel exon	-	0	0	-
chr3	165019559	.	T	C	ENST00000264382.7:c.3423+43A>G	-	1	143002	6.99291e-06	SI	0.99	Not in ClinVar	In intronic	5′ss	Extended	-42	PTC in novel exon	-	0	0	-
chr3	165030868	.	C	T	ENST00000264382.7:c.2737-1G>A	-	2	89076	2.24527e-05	SI	0.96	Not in ClinVar	In intronic	3′ss	Shrunk	-1	PTC in novel exon	-	0	0	-
chr3	165036490	rs767862658	A	C	ENST00000264382.7:c.2427-13T>G	-	1	142962	6.99487e-06	SI	0.92	Not in ClinVar	In intronic	3′ss	Extended	+12	No PTC	Inter-domain region	0	0	-
chr3	165773514	rs1004662085	A	C	ENST00000264381.7:c.1685-8T>G	-	2	143246	1.3962e-05	BCHE	0.8	Uncertain_significance	In intronic	3′ss	Extended	+7	Do not trigger NMD	AChE_tetra	0	0	-
chr3	167792585	rs1382961035	A	G	ENST00000446050.6:c.482-5A>G	-	2	143072	1.3979e-05	SERPINI1	0.99	Not in ClinVar	In intronic	3′ss	Extended	-4	PTC in novel exon	-	0	0	-
chr3	169128063	.	G	C	ENST00000494292.5:c.614-3C>G	-	1	143270	6.97983e-06	MECOM	0.99	Not in ClinVar	In intronic	3′ss	Extended	+2	PTC in novel exon	-	0	0	-
chr3	169143709	.	T	C	ENST00000494292.5:c.499A>G	ENSP00000417899.1:p.Ile167Val	1	143324	6.9772e-06	MECOM	0.93	Not in ClinVar	nonsynonymous SNV	5′ss	Shrunk	+12	No PTC	Inter-domain region	0	0	-
chr3	170467229	.	G	A	ENST00000231706.5:c.2142C>T	ENSP00000231706.4:p.Gly714Gly	33	143308	0.000230273	SLC7A14	0.87	Not in ClinVar	synonymous SNV	5′ss	Shrunk	+7647	No PTC	Inter-domain region	0	0	-
chr3	170481177	rs773369170	C	T	ENST00000231706.5:c.1116-11G>A	-	3	143030	2.09746e-05	SLC7A14	0.97	Not in ClinVar	In intronic	3′ss	Extended	+9	No PTC	AA_permease_C	0	0	-
chr3	171007264	rs754220999	C	T	ENST00000314251.7:c.497-1G>A	-	1	143092	6.98851e-06	SLC2A2	0.93	Not in ClinVar	In intronic	3′ss	Shrunk	-1	PTC in novel exon	-	0	0	-
chr3	171139422	rs755899769	G	A	ENST00000436636.6:c.1419+48C>T	-	0	112792	0	TNIK	0.98	Not in ClinVar	In intronic	5′ss	Extended	-46	PTC in novel exon	-	0	0	-
chr3	171188831	.	C	T	ENST00000436636.6:c.510G>A	ENSP00000399511.2:p.Val170Val	1	143230	6.98178e-06	TNIK	0.94	Not in ClinVar	synonymous SNV	3′ss	Shrunk	-3	No PTC	Pkinase	0	0	-
chr3	171603314	.	A	C	ENST00000356327.9:c.2887-12T>G	-	1	143342	6.97632e-06	PLD1	0.99	Not in ClinVar	In intronic	3′ss	Extended	+11	Do not trigger NMD	Inter-domain region	0	0	-
chr3	177051741	.	T	C	ENST00000430069.5:c.205-15A>G	-	1	143122	6.98705e-06	TBL1XR1	1	Not in ClinVar	In intronic	3′ss	Extended	+14	PTC in novel exon	-	0	0	-
chr3	179199039	.	A	G	ENST00000263967.3:c.214A>G	ENSP00000263967.3:p.Ser72Gly	1	143320	6.97739e-06	PIK3CA	0.95	Uncertain_significance	nonsynonymous SNV	3′ss	Shrunk	+290	PTC in novel exon	-	0	0	-
chr3	179416497	rs1456164626	T	C	ENST00000232564.7:c.263A>G	ENSP00000232564.3:p.Asn88Ser	1	143280	6.97934e-06	GNB4	0.97	Not in ClinVar	nonsynonymous SNV	5′ss	Shrunk	+5	PTC by frameshift	-	0	0	-
chr3	180647254	.	T	C	ENST00000442201.6:c.1363-11A>G	-	1	138024	7.24512e-06	CCDC39	0.98	Likely_pathogenic	In intronic	3′ss	Extended	+10	PTC in novel exon	-	0	0	-
chr3	180663989	rs1445585607	G	C	ENST00000442201.6:c.91-3C>G	-	1	143254	6.98061e-06	CCDC39	0.97	Not in ClinVar	In intronic	3′ss	Extended	+2	PTC in novel exon	-	0	0	-
chr3	183017366	rs1306898026	T	C	ENST00000492597.5:c.1651-29A>G	-	2	143334	1.39534e-05	MCCC1	0.82	Not in ClinVar	In intronic	3′ss	Extended	+28	Do not trigger NMD	Biotin_lipoyl,Biotin_lipoyl_2	0	0	-
chr3	183025807	rs760180709	T	C	ENST00000492597.5:c.1355-3A>G	-	1	143242	6.98119e-06	MCCC1	0.93	Pathogenic	In intronic	3′ss	Extended	+2	PTC in novel exon	-	0	0	-
chr3	183039136	rs1191868168	C	T	ENST00000492597.5:c.941-1G>A	-	1	143316	6.97759e-06	MCCC1	0.89	Likely_pathogenic	In intronic	3′ss	Shrunk	-1	PTC in novel exon	-	0	0	-
chr3	183039142	rs1417892958	T	C	ENST00000492597.5:c.941-7A>G	-	1	143314	6.97769e-06	MCCC1	0.99	Uncertain_significance	In intronic	3′ss	Extended	+6	No PTC	Biotin_carb_C	0	0	-
chr3	183071121	rs727504005	C	T	ENST00000492597.5:c.313-1G>A	-	1	143230	6.98178e-06	MCCC1	1	Pathogenic	In intronic	3′ss	Shrunk	-1	PTC in novel exon	-	0	0	-
chr3	183722060	.	A	G	ENST00000305135.9:c.461A>G	ENSP00000306983.5:p.Asp154Gly	1	143290	6.97885e-06	YEATS2	0.99	Not in ClinVar	nonsynonymous SNV	5′ss	Shrunk	-77	PTC by frameshift	-	0	0	-
chr3	183728848	.	T	G	ENST00000305135.9:c.809T>G	ENSP00000306983.5:p.Val270Gly	1	143314	6.97769e-06	YEATS2	0.99	Not in ClinVar	nonsynonymous SNV	5′ss	Shrunk	-4	PTC by frameshift	-	0	0	-
chr3	183752064	.	A	G	ENST00000305135.9:c.970-9A>G	-	2	143112	1.39751e-05	YEATS2	0.96	Not in ClinVar	In intronic	3′ss	Extended	-8	PTC in novel exon	-	0	0	-
chr3	183756548	.	A	G	ENST00000305135.9:c.1411A>G	ENSP00000306983.5:p.Ser471Gly	1	143252	6.98071e-06	YEATS2	0.81	Not in ClinVar	nonsynonymous SNV	3′ss	Shrunk	+21	No PTC	Inter-domain region	0	0	-
chr3	183762095	.	A	G	ENST00000305135.9:c.1765-2A>G	-	1	143252	6.98071e-06	YEATS2	0.98	Not in ClinVar	In intronic	3′ss	Extended	-1	PTC in novel exon	-	0	0	-
chr3	183797912	rs770418526	A	G	ENST00000305135.9:c.3098-11A>G	-	2	143230	1.39636e-05	YEATS2	1	Not in ClinVar	In intronic	3′ss	Extended	-10	PTC in novel exon	-	0	0	-
chr3	184181697	rs1225655503	G	A	ENST00000382456.7:c.703G>A	ENSP00000371894.3:p.Gly235Arg	1	143298	6.97846e-06	AP2M1	0.85	Not in ClinVar	nonsynonymous SNV	3′ss	Shrunk	+3	No PTC	Adap_comp_sub	0	0	-
chr3	184315759	.	A	G	ENST00000352767.7:c.-34-4A>G	-	2	143176	1.39688e-05	EIF4G1	0.84	Not in ClinVar	In intronic	3′ss	Extended	-3	Not in CDS(5′UTR)	-	0	0	-
chr3	184320929	rs765660645	G	A	ENST00000352767.7:c.654G>A	ENSP00000338020.4:p.Thr218Thr	2	143348	1.39521e-05	EIF4G1	0.84	Not in ClinVar	synonymous SNV	3′ss	Shrunk	+4	PTC by frameshift	-	0	0	-
chr3	184327715	rs372549450	G	T	ENST00000352767.7:c.3801+11G>T	-	2	143286	1.39581e-05	EIF4G1	0.83	Not in ClinVar	In intronic	5′ss	Extended	+9	No PTC	Inter-domain region	0	0	-
chr3	184347027	.	G	C	ENST00000265593.8:c.2416-6C>G	-	1	143312	6.97778e-06	CLCN2	0.91	Not in ClinVar	In intronic	3′ss	Extended	+5	Do not trigger NMD	Inter-domain region	0	0	-
chr3	184352503	rs769015069	T	C	ENST00000265593.8:c.2218-7A>G	-	2	143250	1.39616e-05	CLCN2	0.99	Not in ClinVar	In intronic	3′ss	Extended	+6	No PTC	Inter-domain region	0	0	-
chr3	184352505	.	T	C	ENST00000265593.8:c.2218-9A>G	-	1	143306	6.97807e-06	CLCN2	1	Not in ClinVar	In intronic	3′ss	Extended	+8	PTC in novel exon	-	0	0	-
chr3	184352853	rs201970420	T	C	ENST00000265593.8:c.2144-43A>G	-	4	143324	2.79088e-05	CLCN2	0.98	Not in ClinVar	In intronic	3′ss	Extended	+42	No PTC	Inter-domain region	0	0	-
chr3	184353287	rs187000570	T	A	ENST00000265593.8:c.1991A>T	ENSP00000265593.4:p.Glu664Val	23	143222	0.00016059	CLCN2	1	Not in ClinVar	nonsynonymous SNV	5′ss	Shrunk	+39	No PTC	Inter-domain region	1	0	-
chr3	184354659	rs1478304584	C	T	ENST00000265593.8:c.1397-1G>A	-	1	134330	7.44435e-06	CLCN2	0.9	Pathogenic	In intronic	3′ss	Shrunk	-1	PTC by frameshift	-	0	0	-
chr3	185533703	rs200349669	T	C	ENST00000296252.8:c.418-24A>G	-	5	143336	3.48831e-05	LIPH	0.95	Not in ClinVar	In intronic	3′ss	Extended	+23	PTC in novel exon	-	0	0	-
chr3	185689442	rs754451208	C	T	ENST00000382199.6:c.590G>A	ENSP00000371634.2:p.Arg197Gln	0	143278	0	IGF2BP2	0.98	Not in ClinVar	nonsynonymous SNV	3′ss	Shrunk	-187	PTC in novel exon	-	0	0	-
chr3	185696608	rs1314976995	T	C	ENST00000382199.6:c.340+4A>G	-	1	143272	6.97973e-06	IGF2BP2	0.94	Not in ClinVar	In intronic	5′ss	Extended	-3	No PTC	Inter-domain region	0	0	-
chr3	186616534	rs551537344	A	G	ENST00000411641.6:c.409+7A>G	-	5	143306	3.48904e-05	AHSG	0.98	Not in ClinVar	In intronic	5′ss	Extended	+6	No PTC	Inter-domain region	0	0	-
chr3	186666238	.	C	G	ENST00000232003.4:c.183+24C>G	-	1	143300	6.97837e-06	HRG	1	Not in ClinVar	In intronic	5′ss	Extended	+23	PTC by frameshift	-	0	0	-
chr3	186722436	.	G	A	ENST00000645909.1:c.307-1G>A	-	5	143142	3.49303e-05	KNG1	0.94	Not in ClinVar	In intronic	3′ss	Shrunk	+1	PTC by frameshift	-	0	0	-
chr3	187220262	rs776362222	C	T	ENST00000337774.9:c.1910-1G>A	-	1	143258	6.98041e-06	MASP1	0.94	Not in ClinVar	In intronic	3′ss	Shrunk	-1	Do not trigger NMD	Trypsin	0	0	-
chr3	187226521	rs147980192	C	T	ENST00000337774.9:c.1442-1G>A	-	2	143250	1.39616e-05	MASP1	0.98	Not in ClinVar	In intronic	3′ss	Shrunk	-1	PTC in novel exon	-	0	0	-
chr3	187251636	rs760749419	T	A	ENST00000337774.9:c.1009A>T	ENSP00000336792.5:p.Lys337Ter	4	143302	2.79131e-05	MASP1	0.93	Not in ClinVar	stopgain	5′ss	Shrunk	+4	PTC by frameshift	-	0	0	-
chr3	188406278	rs747921514	C	G	ENST00000618621.4:c.92C>G	ENSP00000482617.1:p.Pro31Arg	2	143276	1.39591e-05	LPP	0.99	Not in ClinVar	nonsynonymous SNV	5′ss	Shrunk	-36	No PTC	Inter-domain region	0	0	-
chr3	188708266	.	G	A	ENST00000618621.4:c.1048-1G>A	-	1	143296	6.97856e-06	LPP	0.98	Not in ClinVar	In intronic	3′ss	Shrunk	+1	PTC in novel exon	-	0	0	-
chr3	188874463	rs1282112075	C	T	ENST00000618621.4:c.1757C>T	ENSP00000482617.1:p.Ala586Val	1	143318	6.97749e-06	LPP	0.97	Not in ClinVar	nonsynonymous SNV	5′ss	Shrunk	-16210	No PTC	Inter-domain region	0	0	-
chr3	189971893	.	T	C	ENST00000427335.6:c.1271A>G	ENSP00000408947.2:p.Tyr424Cys	1	143314	6.97769e-06	P3H2	0.99	Not in ClinVar	nonsynonymous SNV	5′ss	Shrunk	+4	PTC by frameshift	-	0	0	-
chr3	189994138	.	T	C	ENST00000427335.6:c.236A>G	ENSP00000408947.2:p.Tyr79Cys	1	143274	6.97963e-06	P3H2	1	Not in ClinVar	nonsynonymous SNV	5′ss	Shrunk	+45	No PTC	TPR_2	0	0	-
chr3	191380156	rs1265012113	A	G	ENST00000392455.8:c.977-3A>G	-	1	138468	7.22189e-06	CCDC50	1	Not in ClinVar	In intronic	3′ss	Extended	-2	PTC in novel exon	-	0	0	-
chr3	191380158	.	G	A	ENST00000392455.8:c.977-1G>A	-	0	138308	0	CCDC50	1	Not in ClinVar	In intronic	3′ss	Shrunk	+1	PTC in novel exon	-	0	0	-
chr3	196483893	rs763568642	T	C	ENST00000318037.3:c.559-2A>G	-	3	143292	2.09363e-05	RNF168	0.8	Not in ClinVar	In intronic	3′ss	Extended	+1	PTC in novel exon	-	0	0	-
chr3	196487433	rs1178682578	T	C	ENST00000318037.3:c.524A>G	ENSP00000320898.3:p.Asp175Gly	1	143342	6.97632e-06	RNF168	0.97	Not in ClinVar	nonsynonymous SNV	5′ss	Shrunk	+35	PTC by frameshift	-	0	0	-
chr3	196487579	rs1311911183	C	T	ENST00000318037.3:c.379-1G>A	-	1	143272	6.97973e-06	RNF168	0.98	Not in ClinVar	In intronic	3′ss	Shrunk	-1	PTC in novel exon	-	0	0	-
chr3	197675442	rs1409161321	T	C	ENST00000273582.9:c.2585A>G	ENSP00000273582.5:p.His862Arg	2	143324	1.39544e-05	RUBCN	0.97	Not in ClinVar	nonsynonymous SNV	5′ss	Shrunk	+21	No PTC	zf-RING_9	0	0	-
chr3	197681378	rs186962874	C	T	ENST00000273582.9:c.2057-11G>A	-	5	143264	3.49006e-05	RUBCN	1	Not in ClinVar	In intronic	3′ss	Extended	+9	No PTC	zf-RING_9	0	0	-
chr3	197682434	.	T	C	ENST00000273582.9:c.1991+36A>G	-	1	143234	6.98158e-06	RUBCN	0.9	Not in ClinVar	In intronic	5′ss	Extended	-35	PTC in novel exon	-	0	0	-
chr3	197703515	rs1308823680	G	C	ENST00000273582.9:c.390+33C>G	-	2	140862	1.41983e-05	RUBCN	0.95	Not in ClinVar	In intronic	5′ss	Extended	-32	PTC by frameshift	-	0	0	-
chr3	197950935	rs942119699	G	A	ENST00000464167.6:c.-32-1G>A	-	1	143298	6.97846e-06	RPL35A	0.99	Not in ClinVar	In intronic	3′ss	Shrunk	+1	Not in CDS(5′UTR)	-	0	0	-
chr4	344326	rs76078467	A	G	ENST00000505939.5:c.131-9A>G	-	22	143250	0.000153578	ZNF141	0.9	Not in ClinVar	In intronic	3′ss	Extended	-8	Do not trigger NMD	Inter-domain region	0	0	-
chr4	530490	rs199894962	G	A	ENST00000310340.9:c.2292G>A	ENSP00000311750.5:p.Thr764Thr	4	143126	2.79474e-05	PIGG	0.91	Not in ClinVar	synonymous SNV	3′ss	Shrunk	+56	PTC in novel exon	-	0	0	-
chr4	634672	.	G	A	ENST00000255622.10:c.469-5G>A	-	3	143280	2.0938e-05	PDE6B	0.99	Uncertain_significance	In intronic	3′ss	Extended	-3	No PTC	Inter-domain region	0	0	-
chr4	662123	rs934976363	G	A	ENST00000255622.10:c.1615-11G>A	-	1	143256	6.98051e-06	PDE6B	0.98	Not in ClinVar	In intronic	3′ss	Extended	-9	No PTC	PDEase_I	0	0	-
chr4	664208	rs746552548	A	T	ENST00000255622.10:c.2116A>T	ENSP00000255622.6:p.Lys706Ter	7	143242	4.88683e-05	PDE6B	0.99	Pathogenic	stopgain	5′ss	Shrunk	-15	No PTC	PDEase_I	0	0	-
chr4	667986	.	A	T	ENST00000255622.10:c.2483A>T	ENSP00000255622.6:p.Glu828Val	1	143234	6.98158e-06	PDE6B	1	Not in ClinVar	nonsynonymous SNV	5′ss	Shrunk	-22	No PTC	Inter-domain region	0	0	-
chr4	786695	.	C	T	ENST00000304062.10:c.211G>A	ENSP00000305613.6:p.Gly71Ser	1	142988	6.99359e-06	CPLX1	0.95	Not in ClinVar	nonsynonymous SNV	3′ss	Shrunk	-5	No PTC	Synaphin	0	0	-
chr4	786703	.	G	T	ENST00000304062.10:c.208-5C>A	-	1	143108	6.98773e-06	CPLX1	0.92	Not in ClinVar	In intronic	3′ss	Extended	+3	No PTC	Synaphin	0	0	-
chr4	991738	.	C	T	ENST00000398520.6:c.-27-8G>A	-	5	143302	3.48913e-05	SLC26A1	0.99	Not in ClinVar	In intronic	3′ss	Extended	+6	Not in CDS(5′UTR)	-	0	0	-
chr4	1002325	.	C	G	ENST00000247933.8:c.1029C>G	ENSP00000247933.4:p.Tyr343Ter	2	143366	1.39503e-05	IDUA	0.9	Likely_pathogenic	stopgain	3′ss	Shrunk	+57	No PTC	Glyco_hydro_39	0	0	-
chr4	1347757	rs1289342249	C	G	ENST00000389851.9:c.-6C>G	-	1	143344	6.97623e-06	UVSSA	0.84	Not in ClinVar	5′UTR	5′ss	Shrunk	-4	Not in CDS	-	0	0	-
chr4	1351706	rs375580208	A	G	ENST00000389851.9:c.430-9A>G	-	4	143290	2.79154e-05	UVSSA	0.88	Not in ClinVar	In intronic	3′ss	Extended	-8	PTC by frameshift	-	0	0	-
chr4	1353024	.	C	A	ENST00000389851.9:c.551-6C>A	-	1	143346	6.97613e-06	UVSSA	0.95	Not in ClinVar	In intronic	3′ss	Extended	-4	PTC in novel exon	-	0	0	-
chr4	1353025	rs144339897	G	A	ENST00000389851.9:c.551-5G>A	-	71	143366	0.000495236	UVSSA	0.94	Not in ClinVar	In intronic	3′ss	Extended	-3	No PTC	Inter-domain region	2	0	-
chr4	1353145	rs760575642	C	T	ENST00000389851.9:c.666C>T	ENSP00000374501.4:p.Gly222Gly	3	143354	2.09272e-05	UVSSA	0.86	Not in ClinVar	synonymous SNV	5′ss	Shrunk	-270	No PTC	Inter-domain region	0	0	-
chr4	1354736	rs747709680	G	A	ENST00000389851.9:c.936G>A	ENSP00000374501.4:p.Glu312Glu	2	143254	1.39612e-05	UVSSA	0.94	Not in ClinVar	synonymous SNV	3′ss	Shrunk	+3	No PTC	Inter-domain region	0	0	-
chr4	1355235	rs1327187942	A	T	ENST00000389851.9:c.1166A>T	ENSP00000374501.4:p.Glu389Val	1	143044	6.99086e-06	UVSSA	0.99	Not in ClinVar	nonsynonymous SNV	5′ss	Shrunk	-12	No PTC	Inter-domain region	0	0	-
chr4	2829930	.	C	A	ENST00000452765.6:c.1024C>A	ENSP00000409746.2:p.Arg342Arg	1	143298	6.97846e-06	SH3BP2	0.86	Not in ClinVar	synonymous SNV	3′ss	Shrunk	+439	PTC in novel exon	-	0	0	-
chr4	2830119	rs1336098037	C	T	ENST00000452765.6:c.1213C>T	ENSP00000409746.2:p.Pro405Ser	1	143352	6.97584e-06	SH3BP2	0.83	Not in ClinVar	nonsynonymous SNV	5′ss	Shrunk	-30	No PTC	Inter-domain region	0	0	-
chr4	2831694	.	C	T	ENST00000452765.6:c.1350+15C>T	-	1	143262	6.98022e-06	SH3BP2	0.99	Not in ClinVar	In intronic	5′ss	Extended	+13	Do not trigger NMD	SH2	0	0	-
chr4	2832325	.	T	G	ENST00000452765.6:c.1407-6T>G	-	1	143258	6.98041e-06	SH3BP2	0.97	Not in ClinVar	In intronic	3′ss	Extended	-5	Do not trigger NMD	SH2	0	0	-
chr4	2914881	.	C	G	ENST00000264758.11:c.1699-3C>G	-	1	143314	6.97769e-06	ADD1	0.95	Not in ClinVar	In intronic	3′ss	Extended	-2	PTC in novel exon	-	0	0	-
chr4	2928167	rs1335969220	C	G	ENST00000264758.11:c.1955-4C>G	-	1	143310	6.97788e-06	ADD1	0.86	Not in ClinVar	In intronic	3′ss	Extended	-3	No PTC	Inter-domain region	0	0	-
chr4	3142762	rs1199899902	T	G	ENST00000355072.10:c.2946-4T>G	-	1	143314	6.97769e-06	HTT	0.84	Not in ClinVar	In intronic	3′ss	Extended	-3	No PTC	Inter-domain region	0	0	-
chr4	3173145	rs1383778458	C	T	ENST00000355072.10:c.4166+14C>T	-	1	143244	6.9811e-06	HTT	0.99	Not in ClinVar	In intronic	5′ss	Extended	+12	PTC in novel exon	-	0	0	-
chr4	3463437	rs577687998	C	T	ENST00000643608.1:c.54+8C>T	-	2	90278	2.21538e-05	DOK7	0.85	Not in ClinVar	In intronic	5′ss	Extended	+6	No PTC	Inter-domain region	0	0	-
chr4	3496813	rs1013227530	G	A	ENST00000643608.1:c.1066-7G>A	-	12	143128	8.3841e-05	DOK7	0.87	Not in ClinVar	In intronic	3′ss	Extended	-5	PTC by frameshift	-	0	0	-
chr4	3500213	.	C	A	ENST00000643608.1:c.1109-38C>A	-	0	143186	0	DOK7	0.95	Not in ClinVar	In intronic	3′ss	Extended	-36	No PTC	Inter-domain region	0	0	-
chr4	3500224	.	G	A	ENST00000643608.1:c.1109-27G>A	-	6	143168	4.19088e-05	DOK7	0.91	Not in ClinVar	In intronic	3′ss	Extended	-25	No PTC	Inter-domain region	0	0	-
chr4	3500691	.	G	A	ENST00000643608.1:c.1262-1G>A	-	1	143324	6.9772e-06	DOK7	0.99	Not in ClinVar	In intronic	3′ss	Shrunk	+1	No PTC	Inter-domain region	0	0	-
chr4	3518195	.	G	C	ENST00000500728.3:c.593-3C>G	-	1	143346	6.97613e-06	LRPAP1	1	Not in ClinVar	In intronic	3′ss	Extended	+2	PTC in novel exon	-	0	0	-
chr4	3518202	rs763839762	C	T	ENST00000500728.3:c.593-10G>A	-	1	143332	6.97681e-06	LRPAP1	1	Not in ClinVar	In intronic	3′ss	Extended	+8	PTC in novel exon	-	0	0	-
chr4	3518886	.	G	C	ENST00000500728.3:c.577C>G	ENSP00000421922.1:p.Leu193Val	1	143116	6.98734e-06	LRPAP1	0.85	Not in ClinVar	nonsynonymous SNV	5′ss	Shrunk	+16	PTC by frameshift	-	0	0	-
chr4	3532211	rs142940249	G	A	ENST00000500728.3:c.202C>T	ENSP00000421922.1:p.Arg68Ter	3	143144	2.09579e-05	LRPAP1	0.97	Not in ClinVar	stopgain	5′ss	Shrunk	+4	PTC by frameshift	-	0	0	-
chr4	5719239	.	G	A	ENST00000264956.10:c.175-9G>A	-	1	143288	6.97895e-06	EVC	0.89	Likely_pathogenic	In intronic	3′ss	Extended	-7	PTC in novel exon	-	0	0	-
chr4	5741712	rs1193682444	A	G	ENST00000264956.10:c.703-4A>G	-	2	143292	1.39575e-05	EVC	0.97	Not in ClinVar	In intronic	3′ss	Extended	-3	PTC in novel exon	-	0	0	-
chr4	5745330	rs145300726	C	G	ENST00000264956.10:c.928C>G	ENSP00000264956.6:p.Leu310Val	1	143204	6.98305e-06	EVC	1	Conflicting_interpretations_of_pathogenicity	nonsynonymous SNV	5′ss	Shrunk	-12	No PTC	Inter-domain region	0	0	-
chr4	5745337	rs1396392046	A	G	ENST00000264956.10:c.935A>G	ENSP00000264956.6:p.Asp312Gly	1	143082	6.989e-06	EVC	1	Not in ClinVar	nonsynonymous SNV	5′ss	Shrunk	-5	PTC by frameshift	-	0	0	-
chr4	5804802	rs1378303023	C	T	ENST00000264956.10:c.2522C>T	ENSP00000264956.6:p.Ala841Val	2	143280	1.39587e-05	EVC	0.86	Uncertain_significance	nonsynonymous SNV	5′ss	Shrunk	-41	PTC by frameshift	-	0	0	-
chr4	6291371	.	C	T	ENST00000226760.5:c.631+4C>T	-	19	143256	0.00013263	WFS1	0.96	Not in ClinVar	In intronic	5′ss	Extended	+2	Do not trigger NMD	Inter-domain region	0	0	-
chr4	9890718	rs775951042	C	T	ENST00000506583.5:c.1027-7G>A	-	1	143206	6.98295e-06	SLC2A9	0.95	Not in ClinVar	In intronic	3′ss	Extended	+5	PTC in novel exon	-	0	0	-
chr4	10077897	rs1382537833	C	T	ENST00000382451.6:c.1005G>A	ENSP00000371889.2:p.Leu335Leu	2	143354	1.39515e-05	WDR1	0.89	Not in ClinVar	synonymous SNV	3′ss	Shrunk	-31	PTC in novel exon	-	0	0	-
chr4	13479535	rs372774679	T	C	ENST00000330852.9:c.76-9A>G	-	3	142982	2.09817e-05	RAB28	0.88	Uncertain_significance	In intronic	3′ss	Extended	+8	PTC in novel exon	-	0	0	-
chr4	13542539	.	C	T	ENST00000382438.5:c.467-11G>A	-	1	143316	6.97759e-06	NKX3-2	1	Not in ClinVar	In intronic	3′ss	Extended	+9	No PTC	Homeodomain	0	0	-
chr4	15537074	.	C	T	ENST00000424120.5:c.1762C>T	ENSP00000403465.1:p.Gln588Ter	41	143246	0.000286221	CC2D2A	0.99	Pathogenic	stopgain	5′ss	Shrunk	-4	PTC by frameshift	-	0	0	-
chr4	15550815	rs376312792	G	A	ENST00000424120.5:c.2182-9G>A	-	12	143306	8.37369e-05	CC2D2A	0.97	Likely_benign	In intronic	3′ss	Extended	-7	PTC in novel exon	-	0	0	-
chr4	16024407	.	A	T	ENST00000505450.5:c.604-49T>A	-	1	143326	6.9771e-06	PROM1	0.8	Not in ClinVar	In intronic	3′ss	Extended	+47	PTC in novel exon	-	0	0	-
chr4	16176120	.	T	C	ENST00000405303.6:c.1106A>G	ENSP00000385347.2:p.Asp369Gly	1	143276	6.97954e-06	TAPT1	0.91	Not in ClinVar	nonsynonymous SNV	5′ss	Shrunk	+2	PTC by frameshift	-	0	0	-
chr4	17512026	rs371735382	G	A	ENST00000513615.5:c.29C>T	ENSP00000422759.1:p.Ala10Val	14	142984	9.79131e-05	QDPR	0.84	Uncertain_significance	nonsynonymous SNV	5′ss	Shrunk	+78	No PTC	Inter-domain region	0	0	-
chr4	17512031	rs1273199329	G	A	ENST00000513615.5:c.24C>T	ENSP00000422759.1:p.Gly8Gly	1	142878	6.99898e-06	QDPR	0.97	Not in ClinVar	synonymous SNV	5′ss	Shrunk	+83	PTC by frameshift	-	0	0	-
chr4	25159079	.	T	A	ENST00000382103.6:c.143A>T	ENSP00000371535.2:p.Glu48Val	0	142714	0	SEPSECS	0.9	Not in ClinVar	nonsynonymous SNV	5′ss	Shrunk	+128	PTC by frameshift	-	0	0	-
chr4	25159103	.	T	C	ENST00000382103.6:c.119A>G	ENSP00000371535.2:p.Lys40Arg	1	134688	7.42457e-06	SEPSECS	0.88	Not in ClinVar	nonsynonymous SNV	3′ss	Shrunk	-5	PTC in novel exon	-	0	0	-
chr4	25662544	rs373409432	A	G	ENST00000645788.1:c.44A>G	ENSP00000494094.1:p.Asp15Gly	3	143092	2.09655e-05	SLC34A2	0.86	Not in ClinVar	nonsynonymous SNV	5′ss	Shrunk	-69	No PTC	Inter-domain region	0	0	-
chr4	25664191	rs975558855	C	G	ENST00000645788.1:c.248-11C>G	-	1	142866	6.99957e-06	SLC34A2	1	Not in ClinVar	In intronic	3′ss	Extended	-10	PTC in novel exon	-	0	0	-
chr4	25664197	.	T	A	ENST00000645788.1:c.248-5T>A	-	2	123232	1.62296e-05	SLC34A2	0.98	Not in ClinVar	In intronic	3′ss	Extended	-3	No PTC	Inter-domain region	0	0	-
chr4	25671663	rs201127426	G	A	ENST00000645788.1:c.987G>A	ENSP00000494094.1:p.Thr329Thr	17	143286	0.000118644	SLC34A2	1	Not in ClinVar	synonymous SNV	3′ss	Shrunk	+64	PTC in novel exon	-	0	0	-
chr4	25673086	rs1471445903	G	A	ENST00000645788.1:c.1046-1G>A	-	1	143238	6.98139e-06	SLC34A2	0.97	Not in ClinVar	In intronic	3′ss	Shrunk	+1	PTC in novel exon	-	0	0	-
chr4	39189671	rs1030803554	G	A	ENST00000399820.7:c.180G>A	ENSP00000382717.3:p.Met60Ile	1	143326	6.9771e-06	WDR19	0.84	Not in ClinVar	nonsynonymous SNV	3′ss	Shrunk	+17	PTC in novel exon	-	0	0	-
chr4	39217121	rs1320817388	A	G	ENST00000399820.7:c.1250-13A>G	-	1	143298	6.97846e-06	WDR19	1	Not in ClinVar	In intronic	3′ss	Extended	-12	No PTC	Inter-domain region	0	0	-
chr4	39234832	.	A	G	ENST00000399820.7:c.2320A>G	ENSP00000382717.3:p.Ile774Val	4	143294	2.79146e-05	WDR19	0.86	Not in ClinVar	nonsynonymous SNV	5′ss	Shrunk	-44	PTC by frameshift	-	0	0	-
chr4	39255912	rs776166143	A	G	ENST00000399820.7:c.3066A>G	ENSP00000382717.3:p.Arg1022Arg	1	143210	6.98275e-06	WDR19	0.83	Not in ClinVar	synonymous SNV	5′ss	Shrunk	-49	PTC by frameshift	-	0	0	-
chr4	39269979	rs545916111	A	G	ENST00000399820.7:c.3362A>G	ENSP00000382717.3:p.Asn1121Ser	10	143226	6.98197e-05	WDR19	0.93	Uncertain_significance	nonsynonymous SNV	3′ss	Shrunk	+4	PTC in novel exon	-	0	0	-
chr4	39302822	rs778599319	T	C	ENST00000381897.5:c.2258A>G	ENSP00000371321.1:p.Asn753Ser	1	143268	6.97993e-06	RFC1	0.98	Not in ClinVar	nonsynonymous SNV	3′ss	Shrunk	-53	PTC in novel exon	-	0	0	-
chr4	39304855	rs368198058	G	C	ENST00000381897.5:c.2072C>G	ENSP00000371321.1:p.Ala691Gly	3	143226	2.09459e-05	RFC1	0.97	Not in ClinVar	nonsynonymous SNV	5′ss	Shrunk	+42	No PTC	Inter-domain region	0	0	-
chr4	39509909	rs757754536	T	C	ENST00000316423.10:c.664-2A>G	-	1	135414	7.38476e-06	UGDH	1	Not in ClinVar	In intronic	3′ss	Extended	+1	PTC in novel exon	-	0	0	-
chr4	39510560	.	C	T	ENST00000316423.10:c.466-10G>A	-	1	143200	6.98324e-06	UGDH	1	Not in ClinVar	In intronic	3′ss	Extended	+8	PTC in novel exon	-	0	0	-
chr4	44680656	rs1370756201	A	G	ENST00000281543.5:c.278-38A>G	-	1	142922	6.99682e-06	GUF1	0.85	Not in ClinVar	In intronic	3′ss	Extended	-37	PTC in novel exon	-	0	0	-
chr4	47031463	.	A	T	ENST00000295454.7:c.-189A>T	-	1	143330	6.97691e-06	GABRB1	0.93	Not in ClinVar	5′UTR	5′ss	Shrunk	-270	Not in CDS	-	0	0	-
chr4	47032412	.	G	A	ENST00000295454.7:c.173-5G>A	-	8	143318	5.58199e-05	GABRB1	0.95	Not in ClinVar	In intronic	3′ss	Extended	-3	No PTC	Inter-domain region	0	0	-
chr4	47661725	rs763321941	T	C	ENST00000610355.4:c.1409A>G	ENSP00000484087.1:p.Asp470Gly	1	143322	6.9773e-06	CORIN	0.96	Not in ClinVar	nonsynonymous SNV	5′ss	Shrunk	+15	No PTC	Fz	0	0	-
chr4	47665052	rs61760489	G	A	ENST00000610355.4:c.1257C>T	ENSP00000484087.1:p.Gly419Gly	16	143212	0.000111722	CORIN	0.8	Not in ClinVar	synonymous SNV	5′ss	Shrunk	+22	PTC by frameshift	-	0	0	-
chr4	47943358	.	G	A	ENST00000514170.5:c.341+13C>T	-	2	142628	1.40225e-05	CNGA1	0.92	Not in ClinVar	In intronic	5′ss	Extended	-11	PTC in novel exon	-	0	0	-
chr4	47949912	rs1313330775	A	C	ENST00000514170.5:c.237-17T>G	-	1	143344	6.97623e-06	CNGA1	0.81	Not in ClinVar	In intronic	3′ss	Extended	+16	PTC in novel exon	-	0	0	-
chr4	52028791	.	T	C	ENST00000381431.9:c.560A>G	ENSP00000370839.5:p.His187Arg	1	143308	6.97798e-06	SGCB	0.94	Not in ClinVar	nonsynonymous SNV	5′ss	Shrunk	+62	PTC by frameshift	-	0	0	-
chr4	54101573	.	G	A	ENST00000326902.6:c.575-9G>A	-	1	143238	6.98139e-06	GSX2	1	Not in ClinVar	In intronic	3′ss	Extended	-7	Do not trigger NMD	Homeodomain	0	0	-
chr4	54280462	rs61735625	A	G	ENST00000257290.9:c.2303A>G	ENSP00000257290.5:p.Tyr768Cys	1	143362	6.97535e-06	PDGFRA	0.93	Uncertain_significance	nonsynonymous SNV	5′ss	Shrunk	-21	No PTC	PK_Tyr_Ser-Thr	0	0	-
chr4	54287526	.	G	T	ENST00000257290.9:c.2659G>T	ENSP00000257290.5:p.Glu887Ter	0	143292	0	PDGFRA	0.89	Not in ClinVar	stopgain	5′ss	Shrunk	-17	PTC by frameshift	-	0	0	-
chr4	54703715	rs367986084	A	G	ENST00000288135.5:c.757-9A>G	-	3	143236	2.09445e-05	KIT	0.87	Uncertain_significance	In intronic	3′ss	Extended	-8	PTC in novel exon	-	0	0	-
chr4	54703717	rs760308110	C	G	ENST00000288135.5:c.757-7C>G	-	3	142926	2.09899e-05	KIT	0.86	Uncertain_significance	In intronic	3′ss	Extended	-6	No PTC	ig,I-set	0	0	-
chr4	54737245	.	C	G	ENST00000288135.5:c.2767C>G	ENSP00000288135.5:p.Leu923Val	0	143254	0	KIT	0.82	Not in ClinVar	nonsynonymous SNV	5′ss	Shrunk	-36	No PTC	PK_Tyr_Ser-Thr	0	0	-
chr4	55080180	.	A	T	ENST00000645273.1:c.3849-17T>A	-	1	143266	6.98002e-06	KDR	0.83	Not in ClinVar	In intronic	3′ss	Extended	+15	No PTC	Inter-domain region	0	0	-
chr4	55087653	rs1365571238	C	A	ENST00000645273.1:c.3616G>T	ENSP00000495159.1:p.Glu1206Ter	1	143316	6.97759e-06	KDR	0.91	Not in ClinVar	stopgain	5′ss	Shrunk	+48	No PTC	Inter-domain region	0	0	-
chr4	55098699	.	G	A	ENST00000645273.1:c.2371C>T	ENSP00000495159.1:p.Arg791Trp	2	143150	1.39714e-05	KDR	0.97	Not in ClinVar	nonsynonymous SNV	5′ss	Shrunk	+4	PTC by frameshift	-	0	0	-
chr4	55114275	.	G	C	ENST00000645273.1:c.659-10C>G	-	1	143248	6.9809e-06	KDR	0.99	Not in ClinVar	In intronic	3′ss	Extended	+9	No PTC	Inter-domain region	0	0	-
chr4	55957222	.	G	A	ENST00000257287.4:c.473-1G>A	-	1	143214	6.98256e-06	CEP135	0.84	Not in ClinVar	In intronic	3′ss	Shrunk	+1	PTC by frameshift	-	0	0	-
chr4	55969065	.	A	G	ENST00000257287.4:c.1047A>G	ENSP00000257287.3:p.Lys349Lys	1	143310	6.97788e-06	CEP135	0.87	Not in ClinVar	synonymous SNV	3′ss	Shrunk	+3	No PTC	Inter-domain region	0	0	-
chr4	55985270	.	T	G	ENST00000257287.4:c.1780-11T>G	-	1	143266	6.98002e-06	CEP135	0.99	Not in ClinVar	In intronic	3′ss	Extended	-10	PTC in novel exon	-	0	0	-
chr4	56009929	rs1248144845	A	G	ENST00000257287.4:c.2505+26A>G	-	1	143340	6.97642e-06	CEP135	0.87	Not in ClinVar	In intronic	5′ss	Extended	+25	PTC in novel exon	-	0	0	-
chr4	56019465	rs1206847670	A	G	ENST00000257287.4:c.3125A>G	ENSP00000257287.3:p.Asp1042Gly	3	143344	2.09287e-05	CEP135	0.92	Not in ClinVar	nonsynonymous SNV	5′ss	Shrunk	-91	Do not trigger NMD	Inter-domain region	0	0	-
chr4	56024494	rs375817798	C	G	ENST00000257287.4:c.3321-7C>G	-	1	143216	6.98246e-06	CEP135	0.98	Not in ClinVar	In intronic	3′ss	Extended	-6	No PTC	Inter-domain region	0	0	-
chr4	56031344	rs989495956	A	G	ENST00000257287.4:c.*12-16A>G	-	12	143192	8.38036e-05	CEP135	0.92	Not in ClinVar	In intronic	3′ss	Extended	-15	Not in CDS(3′UTR)	-	0	0	-
chr4	56491404	rs1274520382	T	G	ENST00000342756.10:c.1503-27T>G	-	2	143338	1.3953e-05	SRP72	0.84	Not in ClinVar	In intronic	3′ss	Extended	-26	PTC in novel exon	-	0	0	-
chr4	64322793	rs1159012056	C	T	ENST00000507440.5:c.332-1G>A	-	1	143028	6.99164e-06	TECRL	0.99	Not in ClinVar	In intronic	3′ss	Shrunk	-1	PTC in novel exon	-	0	0	-
chr4	64409135	rs768375298	T	C	ENST00000507440.5:c.217A>G	ENSP00000426043.1:p.Ile73Val	1	143260	6.98032e-06	TECRL	0.99	Not in ClinVar	nonsynonymous SNV	5′ss	Shrunk	+18	No PTC	Inter-domain region	0	0	-
chr4	70602966	rs1412784217	A	G	ENST00000322937.10:c.610-6A>G	-	1	143046	6.99076e-06	AMBN	0.85	Not in ClinVar	In intronic	3′ss	Extended	-5	PTC by frameshift	-	0	0	-
chr4	70606188	rs146167261	G	A	ENST00000322937.10:c.802G>A	ENSP00000313809.6:p.Gly268Arg	282	143164	0.00196977	AMBN	0.86	Likely_benign	nonsynonymous SNV	3′ss	Shrunk	+5	Do not trigger NMD	Amelin	0	0	-
chr4	71236575	rs1449617821	G	A	ENST00000649996.1:c.-1-1G>A	-	4	143298	2.79139e-05	SLC4A4	0.85	Not in ClinVar	In intronic	3′ss	Shrunk	+1	Not in CDS(5′UTR)	-	0	0	-
chr4	71534230	rs1300588462	A	G	ENST00000649996.1:c.2284A>G	ENSP00000497468.1:p.Thr762Ala	3	143220	2.09468e-05	SLC4A4	0.94	Not in ClinVar	nonsynonymous SNV	3′ss	Shrunk	+4	PTC in novel exon	-	0	0	-
chr4	72306088	.	T	C	ENST00000286657.9:c.2180-21A>G	-	1	143130	6.98666e-06	ADAMTS3	1	Not in ClinVar	In intronic	3′ss	Extended	+20	PTC in novel exon	-	0	0	-
chr4	72319903	rs1269489446	T	A	ENST00000286657.9:c.1163A>T	ENSP00000286657.4:p.Asp388Val	1	143266	6.98002e-06	ADAMTS3	0.95	Not in ClinVar	nonsynonymous SNV	5′ss	Shrunk	+47	PTC by frameshift	-	0	0	-
chr4	72569324	.	G	A	ENST00000286657.9:c.-562C>T	-	1	143262	6.98022e-06	ADAMTS3	0.93	Not in ClinVar	5′UTR	5′ss	Shrunk	+632	Not in CDS	-	0	0	-
chr4	73405119	rs1031410385	A	G	ENST00000295897.8:c.83A>G	ENSP00000295897.4:p.Lys28Arg	1	143334	6.97671e-06	ALB	0.9	Not in ClinVar	nonsynonymous SNV	3′ss	Shrunk	+4	PTC by frameshift	-	0	0	-
chr4	76175917	rs1217073681	T	C	ENST00000638295.1:c.231-7A>G	-	1	143314	6.97769e-06	SCARB2	0.81	Uncertain_significance	In intronic	3′ss	Extended	+6	No PTC	CD36	0	0	-
chr4	78407784	rs1417859423	C	T	ENST00000512123.3:c.4251C>T	ENSP00000422834.2:p.Gly1417Gly	2	143278	1.39589e-05	FRAS1	0.95	Not in ClinVar	synonymous SNV	5′ss	Shrunk	-59	PTC by frameshift	-	0	0	-
chr4	78466202	rs771012779	G	A	ENST00000512123.3:c.7030-6G>A	-	4	143198	2.79334e-05	FRAS1	0.9	Not in ClinVar	In intronic	3′ss	Extended	-4	PTC in novel exon	-	0	0	-
chr4	78466314	rs760215362	A	G	ENST00000512123.3:c.7136A>G	ENSP00000422834.2:p.Asp2379Gly	1	143280	6.97934e-06	FRAS1	0.88	Not in ClinVar	nonsynonymous SNV	5′ss	Shrunk	-122	PTC by frameshift	-	0	0	-
chr4	78481864	rs1366069195	G	A	ENST00000512123.3:c.8504G>A	ENSP00000422834.2:p.Trp2835Ter	1	143256	6.98051e-06	FRAS1	0.99	Not in ClinVar	stopgain	3′ss	Shrunk	+62	PTC in novel exon	-	0	0	-
chr4	78519326	rs753366978	G	A	ENST00000512123.3:c.10390-5G>A	-	1	143108	6.98773e-06	FRAS1	0.9	Uncertain_significance	In intronic	3′ss	Extended	-3	No PTC	Inter-domain region	0	0	-
chr4	80200151	.	A	G	ENST00000504452.5:c.71A>G	ENSP00000423985.1:p.Asp24Gly	1	143276	6.97954e-06	PRDM8	0.87	Not in ClinVar	nonsynonymous SNV	5′ss	Shrunk	-149	PTC by frameshift	-	0	0	-
chr4	82428009	rs1469932567	A	C	ENST00000621267.4:c.774+9T>G	-	1	143316	6.97759e-06	HNRNPDL	0.91	Not in ClinVar	In intronic	5′ss	Extended	-8	PTC by frameshift	-	0	0	-
chr4	84679255	rs1388794097	T	C	ENST00000295888.8:c.9824-13A>G	-	7	143252	4.88649e-05	WDFY3	0.85	Not in ClinVar	In intronic	3′ss	Extended	+12	No PTC	Inter-domain region	0	0	-
chr4	84715256	rs746238706	T	C	ENST00000295888.8:c.7961+42A>G	-	1	143254	6.98061e-06	WDFY3	0.93	Not in ClinVar	In intronic	5′ss	Extended	-41	PTC by frameshift	-	0	0	-
chr4	87608577	rs1477373032	A	G	ENST00000399271.6:c.-72A>G	-	3	143350	2.09278e-05	DSPP	0.88	Not in ClinVar	5′UTR	5′ss	Shrunk	-44	Not in CDS	-	0	0	-
chr4	88074903	.	C	T	ENST00000237596.6:c.2614C>T	ENSP00000237596.2:p.Arg872Ter	1	143192	6.98363e-06	PKD2	0.85	Pathogenic	stopgain	5′ss	Shrunk	-58	Do not trigger NMD	Inter-domain region	0	0	-
chr4	88094660	rs1488051122	C	T	ENST00000515655.5:c.1728-1G>A	-	2	143270	1.39597e-05	ABCG2	0.82	Not in ClinVar	In intronic	3′ss	Shrunk	-1	PTC in novel exon	-	0	0	-
chr4	88097609	rs1165812745	T	C	ENST00000515655.5:c.1493-2A>G	-	1	143308	6.97798e-06	ABCG2	0.99	Not in ClinVar	In intronic	3′ss	Extended	+1	No PTC	Inter-domain region	0	0	-
chr4	88131214	.	C	T	ENST00000515655.5:c.379-1G>A	-	1	143266	6.98002e-06	ABCG2	0.96	Not in ClinVar	In intronic	3′ss	Shrunk	-1	PTC in novel exon	-	0	0	-
chr4	88284443	.	G	C	ENST00000608933.5:c.-97C>G	-	1	143324	6.9772e-06	PPM1K	0.91	Not in ClinVar	5′UTR	5′ss	Shrunk	+38	Not in CDS	-	0	0	-
chr4	89822249	.	G	A	ENST00000336904.7:c.303C>T	ENSP00000338345.3:p.Gly101Gly	1	143168	6.9848e-06	SNCA	0.89	Not in ClinVar	synonymous SNV	5′ss	Shrunk	+5	PTC by frameshift	-	0	0	-
chr4	92590284	rs1210614881	A	T	ENST00000282020.8:c.242A>T	ENSP00000282020.4:p.Glu81Val	1	143262	6.98022e-06	GRID2	0.96	Not in ClinVar	nonsynonymous SNV	5′ss	Shrunk	-4	PTC by frameshift	-	0	0	-
chr4	93515207	rs763303408	A	G	ENST00000282020.8:c.1998-9A>G	-	1	143196	6.98344e-06	GRID2	1	Not in ClinVar	In intronic	3′ss	Extended	-8	PTC in novel exon	-	0	0	-
chr4	94758075	.	C	T	ENST00000515059.5:c.-183+7C>T	-	1	138628	7.21355e-06	BMPR1B	0.83	Not in ClinVar	In intronic	5′ss	Extended	+5	Not in CDS(5′UTR)	-	0	0	-
chr4	99316125	rs768520208	G	C	ENST00000639454.1:c.348-8C>G	-	4	143334	2.79068e-05	ADH1B	1	Not in ClinVar	In intronic	3′ss	Extended	+7	PTC in novel exon	-	0	0	-
chr4	99553935	rs201184610	C	T	ENST00000394877.7:c.496-1G>A	-	1	143154	6.98548e-06	TRMT10A	1	Not in ClinVar	In intronic	3′ss	Shrunk	-1	PTC in novel exon	-	0	0	-
chr4	99581900	.	T	A	ENST00000457717.5:c.62-5T>A	-	9	143312	6.28e-05	MTTP	0.88	Not in ClinVar	In intronic	3′ss	Extended	-3	No PTC	Inter-domain region	0	0	-
chr4	102525509	.	C	G	ENST00000226574.8:c.-7-3C>G	-	1	143200	6.98324e-06	NFKB1	0.98	Not in ClinVar	In intronic	3′ss	Extended	-2	Not in CDS(5′UTR)	-	0	0	-
chr4	102639737	rs1432823012	G	A	ENST00000644159.1:c.1990C>T	ENSP00000494462.1:p.Gln664Ter	1	143260	6.98032e-06	MANBA	0.85	Not in ClinVar	stopgain	5′ss	Shrunk	+26	PTC by frameshift	-	0	0	-
chr4	102650703	rs767086387	T	C	ENST00000644159.1:c.1705-2A>G	-	1	143350	6.97593e-06	MANBA	1	Not in ClinVar	In intronic	3′ss	Extended	+1	PTC in novel exon	-	0	0	-
chr4	102723865	rs771587242	T	C	ENST00000644159.1:c.375A>G	ENSP00000494462.1:p.Arg125Arg	2	143324	1.39544e-05	MANBA	1	Pathogenic	synonymous SNV	5′ss	Shrunk	+4	PTC by frameshift	-	0	0	-
chr4	103138454	.	T	C	ENST00000265148.7:c.6205-5A>G	-	1	143254	6.98061e-06	CENPE	1	Not in ClinVar	In intronic	3′ss	Extended	+4	PTC in novel exon	-	0	0	-
chr4	103144459	rs1176599470	T	C	ENST00000265148.7:c.5017A>G	ENSP00000265148.3:p.Ile1673Val	1	143328	6.977e-06	CENPE	0.82	Not in ClinVar	nonsynonymous SNV	5′ss	Shrunk	+129	No PTC	Inter-domain region	0	0	-
chr4	103158316	.	T	C	ENST00000265148.7:c.3017A>G	ENSP00000265148.3:p.Asp1006Gly	2	143116	1.39747e-05	CENPE	0.82	Not in ClinVar	nonsynonymous SNV	5′ss	Shrunk	+17	PTC by frameshift	-	0	0	-
chr4	103163168	rs139943753	T	A	ENST00000265148.7:c.1811A>T	ENSP00000265148.3:p.Glu604Val	80	143276	0.000558363	CENPE	0.87	Not in ClinVar	nonsynonymous SNV	5′ss	Shrunk	+33	No PTC	Inter-domain region	0	0	-
chr4	105242818	rs1294170442	T	A	ENST00000513237.5:c.3564-16T>A	-	1	143354	6.97574e-06	TET2	0.97	Not in ClinVar	In intronic	3′ss	Extended	-14	PTC in novel exon	-	0	0	-
chr4	105242832	.	A	G	ENST00000513237.5:c.3564-2A>G	-	1	143290	6.97885e-06	TET2	0.99	Not in ClinVar	In intronic	3′ss	Extended	-1	PTC in novel exon	-	0	0	-
chr4	105243616	rs765414159	G	A	ENST00000513237.5:c.3704G>A	ENSP00000425443.1:p.Arg1235Gln	1	143224	6.98207e-06	TET2	0.96	Not in ClinVar	nonsynonymous SNV	3′ss	Shrunk	+48	No PTC	Inter-domain region	0	0	-
chr4	105243673	rs1345624065	G	A	ENST00000513237.5:c.3761G>A	ENSP00000425443.1:p.Trp1254Ter	1	143182	6.98412e-06	TET2	0.99	Not in ClinVar	stopgain	3′ss	Shrunk	+105	No PTC	Inter-domain region	0	0	-
chr4	105259608	.	T	A	ENST00000513237.5:c.3867-11T>A	-	1	143264	6.98012e-06	TET2	0.93	Not in ClinVar	In intronic	3′ss	Extended	-9	No PTC	Tet_JBP	0	0	-
chr4	105261756	.	C	G	ENST00000513237.5:c.4018-3C>G	-	0	143178	0	TET2	0.96	Not in ClinVar	In intronic	3′ss	Extended	-2	PTC by frameshift	-	0	0	-
chr4	106171286	rs1246373065	T	C	ENST00000273980.9:c.2060-16A>G	-	1	143190	6.98373e-06	TBCK	0.99	Not in ClinVar	In intronic	3′ss	Extended	+15	No PTC	Inter-domain region	0	0	-
chr4	106230406	rs962500324	G	C	ENST00000273980.9:c.1731C>G	ENSP00000273980.4:p.Tyr577Ter	9	143024	6.29265e-05	TBCK	0.8	Not in ClinVar	stopgain	3′ss	Shrunk	-41	PTC in novel exon	-	0	0	-
chr4	106242460	rs375699930	T	C	ENST00000273980.9:c.1170+10A>G	-	2	143206	1.39659e-05	TBCK	0.9	Not in ClinVar	In intronic	5′ss	Extended	-9	No PTC	Inter-domain region	0	0	-
chr4	106248199	rs1394038587	T	C	ENST00000273980.9:c.782+46A>G	-	2	143204	1.39661e-05	TBCK	0.99	Not in ClinVar	In intronic	5′ss	Extended	-45	No PTC	Inter-domain region	0	0	-
chr4	106260430	rs1374181238	T	C	ENST00000273980.9:c.455+7A>G	-	2	142906	1.39952e-05	TBCK	0.87	Not in ClinVar	In intronic	5′ss	Extended	-6	PTC in novel exon	-	0	0	-
chr4	106324984	rs750265309	G	A	ENST00000442366.5:c.-25-1G>A	-	4	143016	2.79689e-05	AIMP1	1	Not in ClinVar	In intronic	3′ss	Shrunk	+1	Not in CDS(5′UTR)	-	0	0	-
chr4	108834404	rs987314091	T	C	ENST00000642955.1:c.1738-14A>G	-	1	143270	6.97983e-06	COL25A1	0.92	Not in ClinVar	In intronic	3′ss	Extended	+13	PTC by frameshift	-	0	0	-
chr4	108860979	.	C	T	ENST00000642955.1:c.1198-8G>A	-	2	143168	1.39696e-05	COL25A1	1	Not in ClinVar	In intronic	3′ss	Extended	+6	No PTC	Inter-domain region	0	0	-
chr4	109760391	.	A	C	ENST00000394634.6:c.773-11T>G	-	2	143330	1.39538e-05	CFI	0.89	Not in ClinVar	In intronic	3′ss	Extended	+10	PTC in novel exon	-	0	0	-
chr4	109764574	rs1400738748	C	A	ENST00000394634.6:c.445G>T	ENSP00000378130.2:p.Glu149Ter	1	143274	6.97963e-06	CFI	1	Not in ClinVar	stopgain	5′ss	Shrunk	+39	No PTC	SRCR	0	0	-
chr4	109961858	.	A	G	ENST00000265171.9:c.1190-5A>G	-	1	143328	6.977e-06	EGF	0.99	Not in ClinVar	In intronic	3′ss	Extended	-4	PTC in novel exon	-	0	0	-
chr4	109983418	rs1183491150	A	G	ENST00000265171.9:c.2372-4A>G	-	1	143312	6.97778e-06	EGF	0.99	Not in ClinVar	In intronic	3′ss	Extended	-3	No PTC	Inter-domain region	0	0	-
chr4	112644779	rs369193429	A	G	ENST00000344442.9:c.110A>G	ENSP00000344950.5:p.Asp37Gly	3	143106	2.09635e-05	LARP7	0.84	Not in ClinVar	nonsynonymous SNV	5′ss	Shrunk	-93	No PTC	La	0	0	-
chr4	113199005	.	A	G	ENST00000506722.5:c.223-6A>G	-	1	143228	6.98188e-06	ANK2	1	Not in ClinVar	In intronic	3′ss	Extended	-5	PTC by frameshift	-	0	0	-
chr4	113282847	.	G	T	ENST00000506722.5:c.1991G>T	ENSP00000421067.1:p.Gly664Val	2	143254	1.39612e-05	ANK2	0.85	Not in ClinVar	nonsynonymous SNV	5′ss	Shrunk	-27	No PTC	Ank,Ank_2,Ank_4,Ank_5,Ank_3	0	0	-
chr4	113311254	.	G	A	ENST00000506722.5:c.2486-1G>A	-	1	143224	6.98207e-06	ANK2	0.9	Not in ClinVar	In intronic	3′ss	Shrunk	+1	PTC in novel exon	-	0	0	-
chr4	113317657	rs1391956078	A	G	ENST00000506722.5:c.2631-50A>G	-	1	143128	6.98675e-06	ANK2	0.93	Not in ClinVar	In intronic	3′ss	Extended	-49	PTC in novel exon	-	0	0	-
chr4	113365031	.	T	A	ENST00000506722.5:c.4607-8T>A	-	1	143282	6.97924e-06	ANK2	0.87	Conflicting_interpretations_of_pathogenicity	In intronic	3′ss	Extended	-6	No PTC	Inter-domain region	0	0	-
chr4	118752700	rs981551410	T	C	ENST00000280551.10:c.1610A>G	ENSP00000280551.6:p.His537Arg	1	143290	6.97885e-06	SEC24D	1	Not in ClinVar	nonsynonymous SNV	5′ss	Shrunk	+4	PTC by frameshift	-	0	0	-
chr4	120799688	rs1177191577	G	C	ENST00000264808.7:c.1003C>G	ENSP00000264808.3:p.Leu335Val	1	143266	6.98002e-06	PRDM5	0.92	Not in ClinVar	nonsynonymous SNV	5′ss	Shrunk	+28	PTC by frameshift	-	0	0	-
chr4	121045676	rs1469887047	A	C	ENST00000379692.8:c.162T>G	ENSP00000369014.4:p.Ser54Arg	3	143330	2.09307e-05	NDNF	1	Not in ClinVar	nonsynonymous SNV	5′ss	Shrunk	+27	No PTC	Inter-domain region	0	0	-
chr4	121681775	rs1200144119	T	C	ENST00000296511.9:c.304-14A>G	-	1	143278	6.97944e-06	ANXA5	1	Not in ClinVar	In intronic	3′ss	Extended	+13	PTC in novel exon	-	0	0	-
chr4	121907424	.	T	A	ENST00000379645.7:c.1936A>T	ENSP00000368966.3:p.Thr646Ser	1	143158	6.98529e-06	TRPC3	0.96	Not in ClinVar	nonsynonymous SNV	5′ss	Shrunk	+123	No PTC	Ion_trans,PKD_channel	0	0	-
chr4	121914948	rs200005537	T	C	ENST00000379645.7:c.1177-4A>G	-	1	143128	6.98675e-06	TRPC3	0.87	Not in ClinVar	In intronic	3′ss	Extended	+3	PTC in novel exon	-	0	0	-
chr4	122173032	.	A	G	ENST00000264501.8:c.98-4A>G	-	0	143282	0	KIAA1109	0.84	Not in ClinVar	In intronic	3′ss	Extended	-3	No PTC	Inter-domain region	0	0	-
chr4	122174570	rs1448569620	A	G	ENST00000264501.8:c.215-4A>G	-	1	143246	6.981e-06	KIAA1109	0.98	Not in ClinVar	In intronic	3′ss	Extended	-3	No PTC	Inter-domain region	0	0	-
chr4	122189997	.	T	G	ENST00000264501.8:c.822-3T>G	-	0	128608	0	KIAA1109	0.82	Not in ClinVar	In intronic	3′ss	Extended	-2	PTC in novel exon	-	0	0	-
chr4	122209815	.	A	G	ENST00000264501.8:c.1932-3A>G	-	1	143282	6.97924e-06	KIAA1109	0.99	Not in ClinVar	In intronic	3′ss	Extended	-2	PTC in novel exon	-	0	0	-
chr4	122219452	rs919032099	A	T	ENST00000264501.8:c.2360A>T	ENSP00000264501.4:p.Glu787Val	5	143306	3.48904e-05	KIAA1109	0.92	Not in ClinVar	nonsynonymous SNV	5′ss	Shrunk	-117	No PTC	Inter-domain region	0	0	-
chr4	122254273	rs758295881	T	G	ENST00000264501.8:c.6001T>G	ENSP00000264501.4:p.Leu2001Val	3	143286	2.09371e-05	KIAA1109	0.83	Not in ClinVar	nonsynonymous SNV	5′ss	Shrunk	-74	PTC by frameshift	-	0	0	-
chr4	122309253	.	A	G	ENST00000264501.8:c.10054-13A>G	-	1	143076	6.98929e-06	KIAA1109	0.97	Not in ClinVar	In intronic	3′ss	Extended	-12	No PTC	Inter-domain region	0	0	-
chr4	122328099	rs1029357337	A	G	ENST00000264501.8:c.10996-5A>G	-	1	142662	7.00958e-06	KIAA1109	1	Not in ClinVar	In intronic	3′ss	Extended	-4	PTC in novel exon	-	0	0	-
chr4	122355781	rs1175910928	T	G	ENST00000264501.8:c.14306-15T>G	-	1	143158	6.98529e-06	KIAA1109	0.97	Not in ClinVar	In intronic	3′ss	Extended	-14	PTC in novel exon	-	0	0	-
chr4	122933494	.	C	G	ENST00000274008.4:c.502C>G	ENSP00000274008.3:p.Leu168Val	1	143214	6.98256e-06	SPATA5	0.99	Not in ClinVar	nonsynonymous SNV	5′ss	Shrunk	-4	PTC by frameshift	-	0	0	-
chr4	123057205	rs375025031	C	G	ENST00000274008.4:c.2134-4C>G	-	1	143290	6.97885e-06	SPATA5	0.98	Uncertain_significance	In intronic	3′ss	Extended	-3	No PTC	Inter-domain region	0	0	-
chr4	125434244	.	G	A	ENST00000394329.7:c.7019-1G>A	-	0	142680	0	FAT4	1	Not in ClinVar	In intronic	3′ss	Shrunk	+1	PTC in novel exon	-	0	0	-
chr4	127656635	rs1200893461	G	A	ENST00000335251.10:c.683-1G>A	-	1	143246	6.981e-06	INTU	0.97	Not in ClinVar	In intronic	3′ss	Shrunk	+1	PTC in novel exon	-	0	0	-
chr4	127705589	rs1308442154	A	G	ENST00000335251.10:c.1567-2A>G	-	2	143298	1.39569e-05	INTU	0.81	Not in ClinVar	In intronic	3′ss	Extended	-1	PTC in novel exon	-	0	0	-
chr4	127881120	rs1175616335	C	T	ENST00000270861.9:c.-15C>T	-	1	143318	6.97749e-06	PLK4	0.86	Not in ClinVar	5′UTR	5′ss	Shrunk	-46	Not in CDS	-	0	0	-
chr4	127891176	rs368821403	A	G	ENST00000270861.9:c.1915A>G	ENSP00000270861.5:p.Ile639Val	1	142952	6.99536e-06	PLK4	0.98	Not in ClinVar	nonsynonymous SNV	5′ss	Shrunk	-21	No PTC	Plk4_PB1	0	0	-
chr4	127892367	rs753179841	A	G	ENST00000270861.9:c.2041A>G	ENSP00000270861.5:p.Lys681Glu	1	143136	6.98636e-06	PLK4	0.81	Not in ClinVar	nonsynonymous SNV	3′ss	Shrunk	+3	No PTC	Plk4_PB2,Plk4_PB1	0	0	-
chr4	127892448	rs370041817	A	G	ENST00000270861.9:c.2122A>G	ENSP00000270861.5:p.Arg708Gly	2	143170	1.39694e-05	PLK4	1	Not in ClinVar	nonsynonymous SNV	3′ss	Shrunk	+84	No PTC	Plk4_PB2,Plk4_PB1	0	0	-
chr4	139349582	.	G	T	ENST00000296543.9:c.811+1G>T	-	0	143180	0	NAA15	1	Not in ClinVar	In intronic	5′ss	Shrunk	-1	PTC by frameshift	-	0	0	-
chr4	139370213	.	A	G	ENST00000296543.9:c.1756A>G	ENSP00000296543.4:p.Asn586Asp	1	143334	6.97671e-06	NAA15	0.96	Not in ClinVar	nonsynonymous SNV	3′ss	Shrunk	+3	No PTC	NARP1	0	0	-
chr4	143438542	.	G	T	ENST00000262995.8:c.1137G>T	ENSP00000262995.4:p.Gly379Gly	1	143242	6.98119e-06	GAB1	0.99	Not in ClinVar	synonymous SNV	5′ss	Shrunk	-60	No PTC	Inter-domain region	0	0	-
chr4	144116949	rs759326393	A	C	ENST00000641688.2:c.272-10T>G	-	2	143318	1.3955e-05	GYPA	0.96	Not in ClinVar	In intronic	3′ss	Extended	+9	No PTC	Glycophorin_A	0	0	-
chr4	146803686	rs755927369	C	T	ENST00000513335.5:c.1180-1G>A	-	2	143242	1.39624e-05	TTC29	0.98	Not in ClinVar	In intronic	3′ss	Shrunk	-1	PTC in novel exon	-	0	0	-
chr4	146945697	rs921555175	G	A	ENST00000513335.5:c.-77+12C>T	-	2	143306	1.39561e-05	TTC29	0.88	Not in ClinVar	In intronic	5′ss	Extended	-10	Not in CDS(5′UTR)	-	0	0	-
chr4	150415441	.	T	C	ENST00000357115.8:c.7224A>G	ENSP00000349629.3:p.Arg2408Arg	1	143300	6.97837e-06	LRBA	1	Not in ClinVar	synonymous SNV	5′ss	Shrunk	+4	PTC by frameshift	-	0	0	-
chr4	150490987	rs111979768	T	C	ENST00000357115.8:c.6412A>G	ENSP00000349629.3:p.Ile2138Val	1	143118	6.98724e-06	LRBA	0.8	Not in ClinVar	nonsynonymous SNV	5′ss	Shrunk	+70	PTC by frameshift	-	0	0	-
chr4	150867801	rs906755821	T	C	ENST00000357115.8:c.2636A>G	ENSP00000349629.3:p.Lys879Arg	3	143242	2.09436e-05	LRBA	0.81	Not in ClinVar	nonsynonymous SNV	3′ss	Shrunk	-63	No PTC	Inter-domain region	0	0	-
chr4	150871460	.	T	C	ENST00000357115.8:c.2259-7A>G	-	1	143206	6.98295e-06	LRBA	0.96	Uncertain_significance	In intronic	3′ss	Extended	+6	No PTC	Inter-domain region	0	0	-
chr4	150896481	rs142710443	T	C	ENST00000357115.8:c.2005-25A>G	-	1	143212	6.98266e-06	LRBA	0.92	Not in ClinVar	In intronic	3′ss	Extended	+24	No PTC	Inter-domain region	0	0	-
chr4	150915745	rs370616945	A	T	ENST00000357115.8:c.895-18T>A	-	1	143290	6.97885e-06	LRBA	0.95	Not in ClinVar	In intronic	3′ss	Extended	+16	PTC in novel exon	-	0	0	-
chr4	154563028	rs767891657	A	T	ENST00000302068.8:c.10A>T	ENSP00000306099.4:p.Met4Leu	7	143094	4.89189e-05	FGB	0.83	Not in ClinVar	nonsynonymous SNV	5′ss	Shrunk	-106	PTC by frameshift	-	0	0	-
chr4	157170418	rs1461143263	A	G	ENST00000264428.8:c.1198-14A>G	-	2	143244	1.39622e-05	GLRB	0.82	Not in ClinVar	In intronic	3′ss	Extended	-13	Do not trigger NMD	Neur_chan_memb	0	0	-
chr4	158684591	rs750189181	G	A	ENST00000511912.5:c.406-1G>A	-	5	142744	3.50277e-05	ETFDH	0.99	Not in ClinVar	In intronic	3′ss	Shrunk	+1	PTC in novel exon	-	0	0	-
chr4	159186641	rs1158136610	G	A	ENST00000644474.1:c.70-1G>A	-	1	143130	6.98666e-06	RAPGEF2	0.88	Not in ClinVar	In intronic	3′ss	Shrunk	+1	PTC in novel exon	-	0	0	-
chr4	159343274	rs1257341447	A	G	ENST00000644474.1:c.3113-7A>G	-	1	143202	6.98314e-06	RAPGEF2	1	Not in ClinVar	In intronic	3′ss	Extended	-6	No PTC	Inter-domain region	0	0	-
chr4	165327719	rs1458993787	C	T	ENST00000261507.10:c.-77C>T	-	4	143334	2.79068e-05	MSMO1	0.9	Not in ClinVar	5′UTR	5′ss	Shrunk	-47	Not in CDS	-	0	0	-
chr4	169556084	.	C	T	ENST00000511633.5:c.1278G>A	ENSP00000423332.1:p.Leu426Leu	15	143216	0.000104737	NEK1	0.8	Not in ClinVar	synonymous SNV	3′ss	Shrunk	-13	PTC in novel exon	-	0	0	-
chr4	169589450	rs1400323329	T	C	ENST00000511633.5:c.461A>G	ENSP00000423332.1:p.Asn154Ser	1	143230	6.98178e-06	NEK1	0.87	Not in ClinVar	nonsynonymous SNV	5′ss	Shrunk	+4	PTC by frameshift	-	0	0	-
chr4	169602002	rs375956427	T	C	ENST00000511633.5:c.214+6A>G	-	79	143346	0.000551114	NEK1	0.99	Not in ClinVar	In intronic	5′ss	Extended	-5	PTC by frameshift	-	1	0	-
chr4	177433352	rs772684364	T	C	ENST00000264595.6:c.807-5A>G	-	6	143336	4.18597e-05	AGA	1	Not in ClinVar	In intronic	3′ss	Extended	+4	Do not trigger NMD	Asparaginase_2	0	0	-
chr4	177434492	rs777491759	T	C	ENST00000264595.6:c.699-3A>G	-	1	143162	6.98509e-06	AGA	0.97	Not in ClinVar	In intronic	3′ss	Extended	+2	PTC in novel exon	-	0	0	-
chr4	177434528	.	G	C	ENST00000264595.6:c.699-39C>G	-	1	143262	6.98022e-06	AGA	0.85	Not in ClinVar	In intronic	3′ss	Extended	+38	PTC in novel exon	-	0	0	-
chr4	182679754	rs781339057	C	T	ENST00000511685.5:c.1415C>T	ENSP00000424226.1:p.Ala472Val	1	143232	6.98168e-06	TENM3	0.96	Not in ClinVar	nonsynonymous SNV	5′ss	Shrunk	-124	PTC by frameshift	-	0	0	-
chr4	182730196	.	A	G	ENST00000511685.5:c.2586-4A>G	-	1	143288	6.97895e-06	TENM3	0.99	Not in ClinVar	In intronic	3′ss	Extended	-3	No PTC	Inter-domain region	0	0	-
chr4	182751979	rs1208530808	C	T	ENST00000511685.5:c.3809C>T	ENSP00000424226.1:p.Ala1270Val	1	141310	7.07664e-06	TENM3	0.99	Not in ClinVar	nonsynonymous SNV	5′ss	Shrunk	-55	PTC by frameshift	-	0	0	-
chr4	183664000	.	A	T	ENST00000357207.8:c.133A>T	ENSP00000349738.4:p.Arg45Ter	1	143196	6.98344e-06	TRAPPC11	0.84	Not in ClinVar	stopgain	5′ss	Shrunk	-73	PTC by frameshift	-	0	0	-
chr4	183664046	rs1375433537	A	G	ENST00000357207.8:c.179A>G	ENSP00000349738.4:p.His60Arg	1	143200	6.98324e-06	TRAPPC11	0.95	Not in ClinVar	nonsynonymous SNV	5′ss	Shrunk	-26	PTC by frameshift	-	0	0	-
chr4	183666247	.	A	G	ENST00000357207.8:c.205-10A>G	-	9	143300	6.28053e-05	TRAPPC11	0.85	Uncertain_significance	In intronic	3′ss	Extended	-9	No PTC	Inter-domain region	0	0	-
chr4	183679337	.	A	G	ENST00000357207.8:c.832-16A>G	-	3	143184	2.09521e-05	TRAPPC11	0.99	Not in ClinVar	In intronic	3′ss	Extended	-15	No PTC	Foie-gras_1	0	0	-
chr4	183683970	.	C	G	ENST00000357207.8:c.1208-5C>G	-	1	143214	6.98256e-06	TRAPPC11	0.99	Uncertain_significance	In intronic	3′ss	Extended	-4	PTC in novel exon	-	0	0	-
chr4	183684060	rs1206325000	T	G	ENST00000357207.8:c.1287+6T>G	-	1	143304	6.97817e-06	TRAPPC11	1	Not in ClinVar	In intronic	5′ss	Extended	+5	PTC by frameshift	-	0	0	-
chr4	183684194	rs149572534	A	G	ENST00000357207.8:c.1337A>G	ENSP00000349738.4:p.Tyr446Cys	4	143356	2.79026e-05	TRAPPC11	0.93	Uncertain_significance	nonsynonymous SNV	5′ss	Shrunk	-30	No PTC	Foie-gras_1	0	0	-
chr4	184666050	rs144246268	A	G	ENST00000314970.10:c.542A>G	ENSP00000313816.6:p.Asp181Gly	2	143334	1.39534e-05	PRIMPOL	0.81	Not in ClinVar	nonsynonymous SNV	5′ss	Shrunk	-15	No PTC	Inter-domain region	0	0	-
chr4	184678219	rs761963472	A	G	ENST00000314970.10:c.845-13A>G	-	2	143286	1.39581e-05	PRIMPOL	0.94	Not in ClinVar	In intronic	3′ss	Extended	-12	No PTC	Inter-domain region	0	0	-
chr4	186280253	.	C	G	ENST00000403665.6:c.896C>G	ENSP00000384957.2:p.Thr299Ser	1	143314	6.97769e-06	F11	0.9	Not in ClinVar	nonsynonymous SNV	3′ss	Shrunk	+31	PTC by frameshift	-	0	0	-
chr4	186280383	rs768894507	G	T	ENST00000403665.6:c.1026G>T	ENSP00000384957.2:p.Gly342Gly	1	143316	6.97759e-06	F11	1	Not in ClinVar	synonymous SNV	5′ss	Shrunk	-4	PTC by frameshift	-	0	0	-
chr5	225398	.	A	G	ENST00000264932.10:c.313-21A>G	-	1	143192	6.98363e-06	SDHA	0.97	Not in ClinVar	In intronic	3′ss	Extended	-20	PTC in novel exon	-	0	0	-
chr5	251425	rs201068049	C	T	ENST00000264932.10:c.1751C>T	ENSP00000264932.6:p.Ala584Val	13	143286	9.07276e-05	SDHA	0.98	Conflicting_interpretations_of_pathogenicity	nonsynonymous SNV	5′ss	Shrunk	-45	No PTC	Succ_DH_flav_C	1	1	0.39
chr5	256332	rs747939816	A	G	ENST00000264932.10:c.1909-2A>G	-	1	143330	6.97691e-06	SDHA	1	Conflicting_interpretations_of_pathogenicity	In intronic	3′ss	Extended	-1	Do not trigger NMD	Inter-domain region	0	0	-
chr5	482670	rs144055277	C	T	ENST00000644203.1:c.1234G>A	ENSP00000495903.1:p.Gly412Arg	1	143120	6.98714e-06	SLC9A3	0.93	Not in ClinVar	nonsynonymous SNV	3′ss	Shrunk	-82	PTC in novel exon	-	0	0	-
chr5	488284	.	G	A	ENST00000644203.1:c.675+32C>T	-	2	143318	1.3955e-05	SLC9A3	0.94	Not in ClinVar	In intronic	5′ss	Extended	-30	No PTC	Na_H_Exchanger	0	0	-
chr5	492072	.	C	T	ENST00000644203.1:c.212-1G>A	-	1	131552	7.60156e-06	SLC9A3	0.96	Not in ClinVar	In intronic	3′ss	Shrunk	-1	PTC in novel exon	-	0	0	-
chr5	911832	.	G	A	ENST00000166345.7:c.867-11G>A	-	1	143076	6.98929e-06	TRIP13	0.99	Not in ClinVar	In intronic	3′ss	Extended	-9	No PTC	Inter-domain region	0	0	-
chr5	1201766	rs569360274	C	T	ENST00000304460.10:c.116C>T	ENSP00000305302.10:p.Ala39Val	2	143328	1.3954e-05	SLC6A19	0.8	Not in ClinVar	nonsynonymous SNV	5′ss	Shrunk	-88	PTC by frameshift	-	0	0	-
chr5	1216811	rs758669599	G	A	ENST00000304460.10:c.1039G>A	ENSP00000305302.10:p.Gly347Arg	3	143360	2.09263e-05	SLC6A19	0.99	Not in ClinVar	nonsynonymous SNV	3′ss	Shrunk	+24	No PTC	Inter-domain region	0	0	-
chr5	1218896	.	C	A	ENST00000304460.10:c.1174-7C>A	-	1	143270	6.97983e-06	SLC6A19	0.84	Not in ClinVar	In intronic	3′ss	Extended	-5	PTC by frameshift	-	0	0	-
chr5	1219010	rs1013237455	G	A	ENST00000304460.10:c.1281G>A	ENSP00000305302.10:p.Leu427Leu	1	143292	6.97876e-06	SLC6A19	0.85	Not in ClinVar	synonymous SNV	3′ss	Shrunk	+109	PTC by frameshift	-	0	0	-
chr5	1219496	.	G	A	ENST00000304460.10:c.1379-9G>A	-	1	143274	6.97963e-06	SLC6A19	0.92	Not in ClinVar	In intronic	3′ss	Extended	-7	PTC by frameshift	-	0	0	-
chr5	1272285	rs561426406	C	T	ENST00000310581.9:c.2287-5G>A	-	7	143274	4.88574e-05	TERT	0.82	Conflicting_interpretations_of_pathogenicity	In intronic	3′ss	Extended	+3	No PTC	Inter-domain region	0	0	-
chr5	1416211	rs1461556887	C	T	ENST00000270349.11:c.928-10G>A	-	1	143290	6.97885e-06	SLC6A3	0.95	Not in ClinVar	In intronic	3′ss	Extended	+8	PTC in novel exon	-	0	0	-
chr5	6605254	rs1250020363	G	C	ENST00000264670.10:c.1737+19C>G	-	1	143324	6.9772e-06	NSUN2	1	Not in ClinVar	In intronic	5′ss	Extended	-18	No PTC	Inter-domain region	0	0	-
chr5	6631981	rs201837443	T	C	ENST00000264670.10:c.255-4A>G	-	3	143310	2.09336e-05	NSUN2	0.99	Uncertain_significance	In intronic	3′ss	Extended	+3	No PTC	Inter-domain region	0	0	-
chr5	7870867	.	C	T	ENST00000264668.6:c.154C>T	ENSP00000264668.2:p.Gln52Ter	1	143288	6.97895e-06	MTRR	0.92	Not in ClinVar	stopgain	5′ss	Shrunk	-58	PTC by frameshift	-	0	0	-
chr5	7885688	.	G	A	ENST00000264668.6:c.985-13G>A	-	0	111036	0	MTRR	1	Not in ClinVar	In intronic	3′ss	Extended	-11	PTC in novel exon	-	0	0	-
chr5	10250412	rs918935498	C	T	ENST00000280326.8:c.72C>T	ENSP00000280326.4:p.Arg24Arg	2	143320	1.39548e-05	CCT5	0.87	Not in ClinVar	synonymous SNV	5′ss	Shrunk	-35	PTC by frameshift	-	0	0	-
chr5	10258295	rs372629115	A	G	ENST00000280326.8:c.715A>G	ENSP00000280326.4:p.Met239Val	1	143336	6.97661e-06	CCT5	0.88	Not in ClinVar	nonsynonymous SNV	5′ss	Shrunk	-9	No PTC	Cpn60_TCP1	0	0	-
chr5	10402351	.	A	G	ENST00000274140.9:c.1054-33A>G	-	1	143270	6.97983e-06	2021-03-06	0.84	Not in ClinVar	In intronic	3′ss	Extended	-32	PTC in novel exon	-	0	0	-
chr5	13752180	rs1420575942	T	C	ENST00000265104.4:c.10982A>G	ENSP00000265104.4:p.Asp3661Gly	3	143266	2.09401e-05	DNAH5	0.99	Not in ClinVar	nonsynonymous SNV	5′ss	Shrunk	+47	PTC by frameshift	-	0	0	-
chr5	13753512	.	A	T	ENST00000265104.4:c.10593T>A	ENSP00000265104.4:p.Ser3531Ser	9	143338	6.27887e-05	DNAH5	0.98	Conflicting_interpretations_of_pathogenicity	synonymous SNV	3′ss	Shrunk	-39	No PTC	AAA_9	0	0	-
chr5	13762899	rs772963135	T	C	ENST00000265104.4:c.10104A>G	ENSP00000265104.4:p.Gln3368Gln	2	143338	1.3953e-05	DNAH5	0.97	Not in ClinVar	synonymous SNV	3′ss	Shrunk	-3	No PTC	MT	0	0	-
chr5	13769514	rs1218200067	T	C	ENST00000265104.4:c.9707A>G	ENSP00000265104.4:p.Asp3236Gly	1	143334	6.97671e-06	DNAH5	0.99	Not in ClinVar	nonsynonymous SNV	5′ss	Shrunk	+14	PTC by frameshift	-	0	0	-
chr5	13829477	.	G	A	ENST00000265104.4:c.6444+33C>T	-	1	143260	6.98032e-06	DNAH5	0.94	Not in ClinVar	In intronic	5′ss	Extended	-31	PTC by frameshift	-	0	0	-
chr5	13839428	.	T	C	ENST00000265104.4:c.5810A>G	ENSP00000265104.4:p.Asp1937Gly	1	143330	6.97691e-06	DNAH5	0.86	Not in ClinVar	nonsynonymous SNV	5′ss	Shrunk	+73	PTC by frameshift	-	0	0	-
chr5	13841909	.	G	C	ENST00000265104.4:c.5272-5C>G	-	1	60854	1.64328e-05	DNAH5	0.95	Not in ClinVar	In intronic	3′ss	Extended	+4	PTC in novel exon	-	0	0	-
chr5	13841910	.	T	C	ENST00000265104.4:c.5272-6A>G	-	0	67682	0	DNAH5	1	Not in ClinVar	In intronic	3′ss	Extended	+5	PTC in novel exon	-	0	0	-
chr5	13885104	rs767246326	G	A	ENST00000265104.4:c.2868C>T	ENSP00000265104.4:p.Arg956Arg	4	143332	2.79072e-05	DNAH5	0.86	Not in ClinVar	synonymous SNV	5′ss	Shrunk	+117	No PTC	Inter-domain region	0	0	-
chr5	13891124	.	T	C	ENST00000265104.4:c.2432-3A>G	-	1	143230	6.98178e-06	DNAH5	1	Not in ClinVar	In intronic	3′ss	Extended	+2	PTC in novel exon	-	0	0	-
chr5	13911494	.	C	T	ENST00000265104.4:c.1537-1G>A	-	1	143198	6.98334e-06	DNAH5	0.95	Not in ClinVar	In intronic	3′ss	Shrunk	-1	PTC in novel exon	-	0	0	-
chr5	13919139	rs949678610	T	C	ENST00000265104.4:c.975+37A>G	-	5	143280	3.48967e-05	DNAH5	0.95	Not in ClinVar	In intronic	5′ss	Extended	-36	No PTC	DHC_N1	0	0	-
chr5	14381241	rs950757813	A	G	ENST00000344204.8:c.3559A>G	ENSP00000339299.4:p.Ile1187Val	2	143320	1.39548e-05	TRIO	1	Not in ClinVar	nonsynonymous SNV	5′ss	Shrunk	-12	No PTC	Inter-domain region	0	0	-
chr5	14389373	.	C	T	ENST00000344204.8:c.4033C>T	ENSP00000339299.4:p.Gln1345Ter	1	143286	6.97905e-06	TRIO	0.99	Not in ClinVar	stopgain	5′ss	Shrunk	-27	No PTC	Inter-domain region	0	0	-
chr5	14462808	rs1447381411	G	A	ENST00000344204.8:c.5550G>A	ENSP00000339299.4:p.Ser1850Ser	1	143340	6.97642e-06	TRIO	0.98	Not in ClinVar	synonymous SNV	3′ss	Shrunk	+55	PTC by frameshift	-	0	0	-
chr5	14496957	.	C	T	ENST00000344204.8:c.7959C>T	ENSP00000339299.4:p.Gly2653Gly	1	143264	6.98012e-06	TRIO	0.97	Not in ClinVar	synonymous SNV	5′ss	Shrunk	-62	PTC by frameshift	-	0	0	-
chr5	14507882	rs1488599163	T	A	ENST00000344204.8:c.8754T>A	ENSP00000339299.4:p.Pro2918Pro	1	143288	6.97895e-06	TRIO	0.82	Not in ClinVar	synonymous SNV	3′ss	Shrunk	+4	Do not trigger NMD	Pkinase,PK_Tyr_Ser-Thr	0	0	-
chr5	14687635	rs1442152197	C	G	ENST00000284274.4:c.583C>G	ENSP00000284274.4:p.Leu195Val	1	143290	6.97885e-06	OTULIN	0.97	Not in ClinVar	nonsynonymous SNV	5′ss	Shrunk	-12	No PTC	Peptidase_C101	0	0	-
chr5	14749311	rs778946812	G	C	ENST00000284268.7:c.688-5C>G	-	1	143298	6.97846e-06	ANKH	0.91	Not in ClinVar	In intronic	3′ss	Extended	+4	PTC by frameshift	-	0	0	-
chr5	33453287	.	A	G	ENST00000265112.7:c.330-2A>G	-	0	123754	0	TARS	1	Not in ClinVar	In intronic	3′ss	Extended	-1	PTC in novel exon	-	0	0	-
chr5	33453292	rs566392744	A	G	ENST00000265112.7:c.333A>G	ENSP00000265112.3:p.Gln111Gln	2	135480	1.47623e-05	TARS	0.9	Not in ClinVar	nonsynonymous SNV	3′ss	Shrunk	+4	PTC in novel exon	-	0	0	-
chr5	33454938	rs767896937	T	G	ENST00000265112.7:c.454-7T>G	-	2	143258	1.39608e-05	TARS	0.98	Not in ClinVar	In intronic	3′ss	Extended	-6	No PTC	Inter-domain region	0	0	-
chr5	33456006	rs748715234	A	G	ENST00000265112.7:c.698A>G	ENSP00000265112.3:p.Asn233Ser	2	143338	1.3953e-05	TARS	0.94	Not in ClinVar	nonsynonymous SNV	3′ss	Shrunk	+5	PTC in novel exon	-	0	0	-
chr5	33466867	rs1417943273	A	G	ENST00000265112.7:c.1909-4A>G	-	1	143326	6.9771e-06	TARS	1	Not in ClinVar	In intronic	3′ss	Extended	-3	PTC in novel exon	-	0	0	-
chr5	34936257	rs1160579406	C	G	ENST00000648817.1:c.429C>G	ENSP00000497410.1:p.Asp143Glu	1	143246	6.981e-06	DNAJC21	1	Not in ClinVar	nonsynonymous SNV	5′ss	Shrunk	-10	PTC by frameshift	-	0	0	-
chr5	34936262	rs758909394	A	G	ENST00000648817.1:c.434A>G	ENSP00000497410.1:p.Asp145Gly	5	143314	3.48884e-05	DNAJC21	1	Not in ClinVar	nonsynonymous SNV	5′ss	Shrunk	-5	PTC by frameshift	-	0	0	-
chr5	34937582	rs754153100	C	T	ENST00000648817.1:c.695C>T	ENSP00000497410.1:p.Ala232Val	1	143106	6.98783e-06	DNAJC21	0.97	Not in ClinVar	nonsynonymous SNV	5′ss	Shrunk	-50	PTC by frameshift	-	0	0	-
chr5	34954711	rs1486869149	A	G	ENST00000648817.1:c.1593A>G	ENSP00000497410.1:p.Arg531Arg	1	143284	6.97915e-06	DNAJC21	0.98	Not in ClinVar	synonymous SNV	5′ss	Shrunk	-4254	No PTC	Inter-domain region	0	0	-
chr5	35032715	.	C	A	ENST00000618015.4:c.769+17G>T	-	1	143258	6.98041e-06	AGXT2	0.99	Not in ClinVar	In intronic	5′ss	Extended	-15	No PTC	Inter-domain region	0	0	-
chr5	35032742	.	G	C	ENST00000618015.4:c.759C>G	ENSP00000479154.1:p.Ser253Arg	1	143256	6.98051e-06	AGXT2	0.95	Not in ClinVar	nonsynonymous SNV	5′ss	Shrunk	+11	PTC by frameshift	-	0	0	-
chr5	35628444	rs781344630	A	G	ENST00000356031.7:c.59-16A>G	-	4	143314	2.79107e-05	SPEF2	0.81	Not in ClinVar	In intronic	3′ss	Extended	-15	PTC in novel exon	-	0	0	-
chr5	35646656	rs1383910749	G	A	ENST00000356031.7:c.586-11G>A	-	1	143120	6.98714e-06	SPEF2	0.92	Not in ClinVar	In intronic	3′ss	Extended	-9	No PTC	Inter-domain region	0	0	-
chr5	35753623	rs747447675	G	A	ENST00000356031.7:c.3331-1G>A	-	2	143282	1.39585e-05	SPEF2	0.99	Not in ClinVar	In intronic	3′ss	Shrunk	+1	PTC in novel exon	-	0	0	-
chr5	35763519	rs762164900	A	G	ENST00000356031.7:c.3621-3A>G	-	10	143302	6.97827e-05	SPEF2	0.99	Not in ClinVar	In intronic	3′ss	Extended	-2	PTC in novel exon	-	0	0	-
chr5	35807243	rs766642556	A	G	ENST00000356031.7:c.5369A>G	ENSP00000348314.3:p.Tyr1790Cys	2	143296	1.39571e-05	SPEF2	0.89	Not in ClinVar	nonsynonymous SNV	5′ss	Shrunk	-11	Do not trigger NMD	Inter-domain region	0	0	-
chr5	35860851	rs200803157	G	A	ENST00000303115.7:c.83-1G>A	-	1	143180	6.98422e-06	IL7R	0.8	Likely_pathogenic	In intronic	3′ss	Shrunk	+1	PTC in novel exon	-	0	0	-
chr5	35860997	rs200937717	G	T	ENST00000303115.7:c.221+7G>T	-	4	143256	2.7922e-05	IL7R	0.99	Not in ClinVar	In intronic	5′ss	Extended	+5	PTC in novel exon	-	0	0	-
chr5	35875976	.	T	A	ENST00000303115.7:c.877-7T>A	-	1	143334	6.97671e-06	IL7R	0.82	Not in ClinVar	In intronic	3′ss	Extended	-5	Do not trigger NMD	Inter-domain region	0	0	-
chr5	36962124	.	C	A	ENST00000282516.12:c.460C>A	ENSP00000282516.8:p.Arg154Arg	2	143146	1.39717e-05	NIPBL	0.98	Not in ClinVar	synonymous SNV	3′ss	Shrunk	+3	No PTC	Inter-domain region	0	0	-
chr5	37162568	rs375029156	T	C	ENST00000425232.6:c.7589-2A>G	-	2	143320	1.39548e-05	CPLANE1	0.99	Not in ClinVar	In intronic	3′ss	Extended	+1	PTC in novel exon	-	0	0	-
chr5	37244471	rs977870859	C	T	ENST00000425232.6:c.474G>A	ENSP00000389014.2:p.Ala158Ala	2	143108	1.39755e-05	CPLANE1	0.88	Not in ClinVar	synonymous SNV	3′ss	Shrunk	-138	No PTC	Inter-domain region	0	0	-
chr5	37292917	.	T	C	ENST00000231498.7:c.3999A>G	ENSP00000231498.3:p.Arg1333Arg	1	143296	6.97856e-06	NUP155	1	Not in ClinVar	synonymous SNV	5′ss	Shrunk	+39	No PTC	Inter-domain region	0	0	-
chr5	37318008	rs1358742807	T	A	ENST00000231498.7:c.2285A>T	ENSP00000231498.3:p.Glu762Val	1	143326	6.9771e-06	NUP155	0.93	Not in ClinVar	nonsynonymous SNV	5′ss	Shrunk	+22	PTC by frameshift	-	0	0	-
chr5	37331805	.	T	C	ENST00000231498.7:c.1519-10A>G	-	2	143074	1.39788e-05	NUP155	0.99	Not in ClinVar	In intronic	3′ss	Extended	+9	PTC in novel exon	-	0	0	-
chr5	37337926	rs1421602987	T	C	ENST00000231498.7:c.1247-8A>G	-	1	143244	6.9811e-06	NUP155	0.99	Not in ClinVar	In intronic	3′ss	Extended	+7	PTC in novel exon	-	0	0	-
chr5	37351360	rs1456343351	T	C	ENST00000231498.7:c.557-4A>G	-	1	143258	6.98041e-06	NUP155	0.9	Not in ClinVar	In intronic	3′ss	Extended	+3	No PTC	Nucleoporin_N	0	0	-
chr5	38496402	.	G	A	ENST00000263409.8:c.1865C>T	ENSP00000263409.4:p.Ala622Val	1	143214	6.98256e-06	LIFR	0.97	Not in ClinVar	nonsynonymous SNV	5′ss	Shrunk	+22	PTC by frameshift	-	0	0	-
chr5	38502798	rs781727104	C	T	ENST00000263409.8:c.1439G>A	ENSP00000263409.4:p.Arg480Gln	1	142918	6.99702e-06	LIFR	0.87	Uncertain_significance	nonsynonymous SNV	3′ss	Shrunk	-3	No PTC	Inter-domain region	0	0	-
chr5	38502803	rs200956500	T	C	ENST00000263409.8:c.1438-4A>G	-	1	143080	6.9891e-06	LIFR	1	Not in ClinVar	In intronic	3′ss	Extended	+3	PTC in novel exon	-	0	0	-
chr5	38506002	rs1192463698	T	C	ENST00000263409.8:c.1194A>G	ENSP00000263409.4:p.Gln398Gln	1	143274	6.97963e-06	LIFR	0.88	Uncertain_significance	synonymous SNV	3′ss	Shrunk	-73	PTC in novel exon	-	0	0	-
chr5	38924554	rs146090718	C	T	ENST00000274276.7:c.2003C>T	ENSP00000274276.3:p.Ala668Val	34	143268	0.000237317	OSMR	0.85	Not in ClinVar	nonsynonymous SNV	5′ss	Shrunk	-43	PTC by frameshift	-	1	0	-
chr5	38925179	rs769691684	A	G	ENST00000274276.7:c.2045-25A>G	-	2	143302	1.39565e-05	OSMR	0.98	Not in ClinVar	In intronic	3′ss	Extended	-24	PTC in novel exon	-	0	0	-
chr5	39127819	rs1219145801	T	C	ENST00000512982.3:c.1871-12A>G	-	4	143270	2.79193e-05	FYB1	0.93	Not in ClinVar	In intronic	3′ss	Extended	+11	PTC by frameshift	-	0	0	-
chr5	40945235	rs199587630	A	G	ENST00000313164.9:c.605A>G	ENSP00000322061.9:p.Asn202Ser	23	143326	0.000160473	C7	0.88	Not in ClinVar	nonsynonymous SNV	3′ss	Shrunk	+38	PTC in novel exon	-	1	0	-
chr5	41176524	rs749512512	G	A	ENST00000263413.7:c.1119C>T	ENSP00000263413.3:p.Gly373Gly	2	143200	1.39665e-05	C6	0.8	Not in ClinVar	synonymous SNV	5′ss	Shrunk	+51	No PTC	MACPF	0	0	-
chr5	42711311	rs1260870046	C	T	ENST00000230882.8:c.723C>T	ENSP00000230882.4:p.Gly241Gly	1	143156	6.98539e-06	GHR	0.96	Not in ClinVar	synonymous SNV	5′ss	Shrunk	-63	No PTC	Inter-domain region	0	0	-
chr5	69545084	rs767324023	C	T	ENST00000355237.6:c.1218C>T	ENSP00000347379.2:p.Gly406Gly	5	143230	3.49089e-05	OCLN	0.86	Not in ClinVar	synonymous SNV	5′ss	Shrunk	-37	Do not trigger NMD	Occludin_ELL	0	0	-
chr5	71458576	.	C	G	ENST00000358731.8:c.213-3C>G	-	1	143056	6.99027e-06	BDP1	0.99	Not in ClinVar	In intronic	3′ss	Extended	-2	PTC in novel exon	-	0	0	-
chr5	71464054	rs568147182	A	G	ENST00000358731.8:c.600-4A>G	-	2	143328	1.3954e-05	BDP1	0.99	Not in ClinVar	In intronic	3′ss	Extended	-3	No PTC	Inter-domain region	0	0	-
chr5	71489653	rs745567523	C	T	ENST00000358731.8:c.1463C>T	ENSP00000351575.4:p.Ala488Val	2	143174	1.3969e-05	BDP1	0.89	Not in ClinVar	nonsynonymous SNV	5′ss	Shrunk	-31	PTC by frameshift	-	0	0	-
chr5	71515153	rs1291314130	A	G	ENST00000358731.8:c.4649+31A>G	-	1	143322	6.9773e-06	BDP1	0.93	Not in ClinVar	In intronic	5′ss	Extended	+30	PTC in novel exon	-	0	0	-
chr5	71541639	rs1241322586	A	G	ENST00000358731.8:c.6208A>G	ENSP00000351575.4:p.Ile2070Val	1	143310	6.97788e-06	BDP1	0.99	Not in ClinVar	nonsynonymous SNV	5′ss	Shrunk	-44	PTC by frameshift	-	0	0	-
chr5	71602486	rs770917710	A	G	ENST00000340941.10:c.384-20A>G	-	7	143260	4.88622e-05	MCCC2	0.8	Likely_pathogenic	In intronic	3′ss	Extended	-19	PTC in novel exon	-	0	0	-
chr5	71635146	rs753258629	T	A	ENST00000340941.10:c.904-5T>A	-	1	143340	6.97642e-06	MCCC2	1	Not in ClinVar	In intronic	3′ss	Extended	-3	No PTC	Inter-domain region	0	0	-
chr5	74693633	rs763290427	A	G	ENST00000511181.5:c.-230-6A>G	-	1	143326	6.9771e-06	HEXB	0.87	Not in ClinVar	In intronic	3′ss	Extended	-5	Not in CDS(5′UTR)	-	0	0	-
chr5	74763775	rs1472491249	A	C	ENST00000296805.7:c.-24-9T>G	-	2	143284	1.39583e-05	GFM2	0.84	Not in ClinVar	In intronic	3′ss	Extended	+8	Not in CDS(5′UTR)	-	0	0	-
chr5	75350250	.	A	G	ENST00000287936.8:c.664-8A>G	-	1	143216	6.98246e-06	HMGCR	0.93	Not in ClinVar	In intronic	3′ss	Extended	-7	PTC in novel exon	-	0	0	-
chr5	77409071	.	C	T	ENST00000264917.9:c.1530+14C>T	-	1	143286	6.97905e-06	PDE8B	0.93	Not in ClinVar	In intronic	5′ss	Extended	+12	No PTC	Inter-domain region	0	0	-
chr5	77413157	.	T	G	ENST00000264917.9:c.1759T>G	ENSP00000264917.5:p.Cys587Gly	2	143252	1.39614e-05	PDE8B	0.92	Not in ClinVar	nonsynonymous SNV	3′ss	Shrunk	+47	PTC in novel exon	-	0	0	-
chr5	78116239	rs934355263	T	C	ENST00000255194.10:c.1969-5A>G	-	1	143326	6.9771e-06	AP3B1	0.99	Not in ClinVar	In intronic	3′ss	Extended	+4	PTC in novel exon	-	0	0	-
chr5	78778274	.	C	T	ENST00000264914.9:c.*2123G>A	-	1	143306	6.97807e-06	ARSB	0.91	Not in ClinVar	3′UTR	3′ss	Shrunk	-2390	Not in CDS	-	0	0	-
chr5	80654970	.	T	G	ENST00000265081.6:c.237+6T>G	-	0	137732	0	MSH3	0.93	Uncertain_significance	In intronic	5′ss	Extended	+5	PTC by frameshift	-	0	0	-
chr5	80656502	.	G	T	ENST00000265081.6:c.329G>T	ENSP00000265081.6:p.Gly110Val	1	143346	6.97613e-06	MSH3	0.8	Not in ClinVar	nonsynonymous SNV	5′ss	Shrunk	-31	PTC by frameshift	-	0	0	-
chr5	80665141	rs1457778017	A	G	ENST00000265081.6:c.359-2A>G	-	1	143312	6.97778e-06	MSH3	1	Not in ClinVar	In intronic	3′ss	Extended	-1	PTC in novel exon	-	0	0	-
chr5	80725548	rs1485170914	A	G	ENST00000265081.6:c.1436A>G	ENSP00000265081.6:p.Asp479Gly	2	143308	1.3956e-05	MSH3	0.86	Uncertain_significance	nonsynonymous SNV	5′ss	Shrunk	-18	No PTC	MutS_II	0	0	-
chr5	80761545	rs367544716	G	A	ENST00000265081.6:c.1764-1G>A	-	4	143238	2.79256e-05	MSH3	0.85	Likely_pathogenic	In intronic	3′ss	Shrunk	+1	PTC in novel exon	-	0	0	-
chr5	80864805	.	T	A	ENST00000265081.6:c.3001-8T>A	-	1	143334	6.97671e-06	MSH3	0.88	Uncertain_significance	In intronic	3′ss	Extended	-6	PTC in novel exon	-	0	0	-
chr5	80873115	rs763377072	G	A	ENST00000265081.6:c.3131-1G>A	-	1	143240	6.98129e-06	MSH3	0.84	Not in ClinVar	In intronic	3′ss	Shrunk	+1	PTC in novel exon	-	0	0	-
chr5	83545532	rs770007700	G	A	ENST00000265077.7:c.9266-5G>A	-	1	143228	6.98188e-06	VCAN	1	Not in ClinVar	In intronic	3′ss	Extended	-3	No PTC	EGF,hEGF	0	0	-
chr5	90627207	rs370475280	A	G	ENST00000405460.8:c.673-4A>G	-	1	143242	6.98119e-06	ADGRV1	0.98	Not in ClinVar	In intronic	3′ss	Extended	-3	No PTC	Calx-beta	0	0	-
chr5	90637724	rs1436133492	G	A	ENST00000405460.8:c.2017-1G>A	-	1	143124	6.98695e-06	ADGRV1	0.84	Not in ClinVar	In intronic	3′ss	Shrunk	+1	PTC in novel exon	-	0	0	-
chr5	90637863	rs1182398494	G	A	ENST00000405460.8:c.2155G>A	ENSP00000384582.2:p.Gly719Arg	1	143078	6.98919e-06	ADGRV1	0.98	Not in ClinVar	nonsynonymous SNV	3′ss	Shrunk	+140	PTC in novel exon	-	0	0	-
chr5	90674129	rs760285831	A	G	ENST00000405460.8:c.5005A>G	ENSP00000384582.2:p.Ile1669Val	5	143252	3.49035e-05	ADGRV1	0.94	Not in ClinVar	nonsynonymous SNV	3′ss	Shrunk	+76	PTC in novel exon	-	0	0	-
chr5	90681310	.	T	A	ENST00000405460.8:c.5525-5T>A	-	2	143318	1.3955e-05	ADGRV1	0.87	Not in ClinVar	In intronic	3′ss	Extended	-3	No PTC	Inter-domain region	0	0	-
chr5	90692782	rs758718347	C	T	ENST00000405460.8:c.7129C>T	ENSP00000384582.2:p.Arg2377Ter	1	143182	6.98412e-06	ADGRV1	0.92	Pathogenic	stopgain	5′ss	Shrunk	-6	No PTC	Inter-domain region	0	0	-
chr5	90708906	.	C	G	ENST00000405460.8:c.8821C>G	ENSP00000384582.2:p.Leu2941Val	3	143230	2.09453e-05	ADGRV1	0.98	Not in ClinVar	nonsynonymous SNV	5′ss	Shrunk	-4	PTC by frameshift	-	0	0	-
chr5	90712425	rs759038879	A	G	ENST00000405460.8:c.9181A>G	ENSP00000384582.2:p.Ile3061Val	1	143304	6.97817e-06	ADGRV1	0.97	Conflicting_interpretations_of_pathogenicity	nonsynonymous SNV	5′ss	Shrunk	-4	PTC by frameshift	-	0	0	-
chr5	90721055	rs752594014	C	T	ENST00000405460.8:c.9744C>T	ENSP00000384582.2:p.Gly3248Gly	1	143138	6.98627e-06	ADGRV1	0.98	Not in ClinVar	synonymous SNV	5′ss	Shrunk	-6	No PTC	Inter-domain region	0	0	-
chr5	90721056	.	A	G	ENST00000405460.8:c.9745A>G	ENSP00000384582.2:p.Met3249Val	0	143314	0	ADGRV1	1	Not in ClinVar	nonsynonymous SNV	5′ss	Shrunk	-4	PTC by frameshift	-	0	0	-
chr5	90756574	rs1192756356	A	G	ENST00000405460.8:c.11701A>G	ENSP00000384582.2:p.Ile3901Val	1	143318	6.97749e-06	ADGRV1	0.98	Uncertain_significance	nonsynonymous SNV	5′ss	Shrunk	-57	No PTC	Inter-domain region	0	0	-
chr5	90756972	rs1051759853	C	G	ENST00000405460.8:c.11758-7C>G	-	1	143214	6.98256e-06	ADGRV1	0.98	Not in ClinVar	In intronic	3′ss	Extended	-6	No PTC	Inter-domain region	0	0	-
chr5	90757154	.	A	G	ENST00000405460.8:c.11933A>G	ENSP00000384582.2:p.Asp3978Gly	1	143318	6.97749e-06	ADGRV1	0.89	Not in ClinVar	nonsynonymous SNV	5′ss	Shrunk	-8	PTC by frameshift	-	0	0	-
chr5	90763465	rs759924919	A	G	ENST00000405460.8:c.12281A>G	ENSP00000384582.2:p.Asp4094Gly	4	143254	2.79224e-05	ADGRV1	0.83	Uncertain_significance	nonsynonymous SNV	5′ss	Shrunk	-5	PTC by frameshift	-	0	0	-
chr5	90779095	.	A	T	ENST00000405460.8:c.13080A>T	ENSP00000384582.2:p.Gly4360Gly	1	143256	6.98051e-06	ADGRV1	0.87	Not in ClinVar	synonymous SNV	5′ss	Shrunk	-4	PTC by frameshift	-	0	0	-
chr5	90781392	rs1018650329	T	A	ENST00000405460.8:c.13083-38T>A	-	1	143290	6.97885e-06	ADGRV1	0.87	Not in ClinVar	In intronic	3′ss	Extended	-36	No PTC	Inter-domain region	0	0	-
chr5	90855815	.	T	G	ENST00000405460.8:c.17669T>G	ENSP00000384582.2:p.Met5890Arg	2	143292	1.39575e-05	ADGRV1	0.82	Not in ClinVar	nonsynonymous SNV	3′ss	Shrunk	+75	No PTC	Inter-domain region	0	0	-
chr5	94417382	rs1307428048	T	C	ENST00000513200.7:c.2498-17A>G	-	1	143272	6.97973e-06	KIAA0825	1	Not in ClinVar	In intronic	3′ss	Extended	+16	PTC in novel exon	-	0	0	-
chr5	95523195	.	G	A	ENST00000649566.1:c.1757+7C>T	-	6	143246	4.1886e-05	TTC37	0.98	Not in ClinVar	In intronic	5′ss	Extended	-5	PTC in novel exon	-	0	0	-
chr5	95524496	rs1379341718	T	C	ENST00000649566.1:c.1421A>G	ENSP00000497948.1:p.Asp474Gly	1	143350	6.97593e-06	TTC37	0.98	Not in ClinVar	nonsynonymous SNV	5′ss	Shrunk	+32	PTC by frameshift	-	0	0	-
chr5	98897195	.	G	A	ENST00000614616.4:c.1491C>T	ENSP00000483667.1:p.Cys497Cys	1	143142	6.98607e-06	CHD1	0.94	Not in ClinVar	synonymous SNV	5′ss	Shrunk	+4	PTC by frameshift	-	0	0	-
chr5	103129371	rs1448620512	A	G	ENST00000321521.13:c.-219A>G	-	2	143300	1.39567e-05	PPIP5K2	0.96	Not in ClinVar	5′UTR	3′ss	Shrunk	+66	Not in CDS	-	0	0	-
chr5	103151281	.	G	A	ENST00000321521.13:c.935G>A	ENSP00000313070.8:p.Arg312Gln	5	142948	3.49778e-05	PPIP5K2	0.99	Not in ClinVar	nonsynonymous SNV	3′ss	Shrunk	+30	No PTC	Inter-domain region	0	0	-
chr5	110755464	rs1450509292	G	A	ENST00000513807.5:c.78-1G>A	-	1	143002	6.99291e-06	SLC25A46	0.94	Not in ClinVar	In intronic	3′ss	Shrunk	+1	PTC in novel exon	-	0	0	-
chr5	111104853	.	C	T	ENST00000506538.6:c.1195+36C>T	-	1	142634	7.01095e-06	WDR36	0.92	Not in ClinVar	In intronic	5′ss	Extended	+34	PTC by frameshift	-	0	0	-
chr5	111107286	.	C	A	ENST00000506538.6:c.1349-8C>A	-	1	142448	7.02011e-06	WDR36	0.97	Not in ClinVar	In intronic	3′ss	Extended	-6	No PTC	Inter-domain region	0	0	-
chr5	111120977	rs550251903	C	G	ENST00000506538.6:c.2171-19C>G	-	3	143086	2.09664e-05	WDR36	0.99	Not in ClinVar	In intronic	3′ss	Extended	-18	PTC in novel exon	-	0	0	-
chr5	113053955	.	T	C	ENST00000408903.6:c.2218A>G	ENSP00000386227.3:p.Thr740Ala	3	143296	2.09357e-05	MCC	0.83	Not in ClinVar	nonsynonymous SNV	3′ss	Shrunk	-5	PTC in novel exon	-	0	0	-
chr5	113340731	rs373169120	C	T	ENST00000408903.6:c.416-1G>A	-	23	143314	0.000160487	MCC	0.95	Not in ClinVar	In intronic	3′ss	Shrunk	-1	PTC in novel exon	-	0	0	-
chr5	113340738	rs760818218	C	T	ENST00000408903.6:c.416-8G>A	-	2	143262	1.39604e-05	MCC	1	Not in ClinVar	In intronic	3′ss	Extended	+6	No PTC	Inter-domain region	0	0	-
chr5	113385016	.	G	C	ENST00000408903.6:c.367C>G	ENSP00000386227.3:p.Leu123Val	1	143322	6.9773e-06	MCC	0.95	Not in ClinVar	nonsynonymous SNV	5′ss	Shrunk	+49	PTC by frameshift	-	0	0	-
chr5	115134021	rs919701098	T	C	ENST00000282369.7:c.1373A>G	ENSP00000282369.3:p.Asp458Gly	1	143330	6.97691e-06	TRIM36	0.83	Not in ClinVar	nonsynonymous SNV	5′ss	Shrunk	+162	No PTC	fn3	0	0	-
chr5	115147397	.	G	C	ENST00000282369.7:c.299-3C>G	-	1	143308	6.97798e-06	TRIM36	0.99	Not in ClinVar	In intronic	3′ss	Extended	+2	PTC in novel exon	-	0	0	-
chr5	123349963	rs138517071	T	C	ENST00000328236.9:c.2707A>G	ENSP00000327504.5:p.Ile903Val	52	143308	0.000362855	CEP120	0.88	Not in ClinVar	nonsynonymous SNV	5′ss	Shrunk	+20	Do not trigger NMD	Inter-domain region	0	0	-
chr5	123386668	.	C	T	ENST00000328236.9:c.1431-1G>A	-	0	93260	0	CEP120	0.91	Not in ClinVar	In intronic	3′ss	Shrunk	-1	PTC in novel exon	-	0	0	-
chr5	123390010	rs373474119	T	C	ENST00000328236.9:c.1169A>G	ENSP00000327504.5:p.Asn390Ser	3	143288	2.09369e-05	CEP120	0.98	Not in ClinVar	nonsynonymous SNV	3′ss	Shrunk	-131	PTC in novel exon	-	0	0	-
chr5	123393505	.	T	C	ENST00000328236.9:c.613-8A>G	-	1	143316	6.97759e-06	CEP120	0.95	Not in ClinVar	In intronic	3′ss	Extended	+7	PTC in novel exon	-	0	0	-
chr5	126550166	.	T	C	ENST00000637782.1:c.1415+30A>G	-	1	143290	6.97885e-06	ALDH7A1	0.99	Not in ClinVar	In intronic	5′ss	Extended	-29	Do not trigger NMD	Aldedh	0	0	-
chr5	127396525	rs367785030	A	G	ENST00000503335.6:c.413-7A>G	-	3	143158	2.09559e-05	MEGF10	0.99	Not in ClinVar	In intronic	3′ss	Extended	-6	No PTC	hEGF,Laminin_EGF,EGF	0	0	-
chr5	127402679	rs902150958	A	T	ENST00000503335.6:c.914A>T	ENSP00000423354.2:p.Glu305Val	1	143312	6.97778e-06	MEGF10	0.91	Not in ClinVar	nonsynonymous SNV	5′ss	Shrunk	-5	PTC by frameshift	-	0	0	-
chr5	127402689	.	G	T	ENST00000503335.6:c.917+7G>T	-	1	143294	6.97866e-06	MEGF10	0.96	Not in ClinVar	In intronic	5′ss	Extended	+5	PTC in novel exon	-	0	0	-
chr5	128273982	rs1180938239	A	T	ENST00000508053.5:c.7712-14T>A	-	3	143314	2.09331e-05	FBN2	0.96	Not in ClinVar	In intronic	3′ss	Extended	+12	No PTC	EGF_CA,EGF_3,cEGF,FXa_inhibition,EGF	0	0	-
chr5	128277883	rs576679175	T	C	ENST00000508053.5:c.7468A>G	ENSP00000424571.1:p.Ile2490Val	3	143280	2.0938e-05	FBN2	0.96	Not in ClinVar	nonsynonymous SNV	5′ss	Shrunk	+4	PTC by frameshift	-	0	0	-
chr5	128278626	.	A	C	ENST00000508053.5:c.7345+9T>G	-	1	143126	6.98685e-06	FBN2	0.92	Not in ClinVar	In intronic	5′ss	Extended	-8	PTC by frameshift	-	0	0	-
chr5	128305090	.	A	T	ENST00000508053.5:c.5675-8T>A	-	4	142740	2.8023e-05	FBN2	0.99	Not in ClinVar	In intronic	3′ss	Extended	+6	No PTC	EGF_CA,EGF,FXa_inhibition,hEGF	0	0	-
chr5	128361807	rs199733916	C	T	ENST00000508053.5:c.2470G>A	ENSP00000424571.1:p.Gly824Arg	1	143258	6.98041e-06	FBN2	0.93	Not in ClinVar	nonsynonymous SNV	3′ss	Shrunk	-43	PTC by frameshift	-	0	0	-
chr5	128377887	rs1353942525	T	C	ENST00000508053.5:c.1724-10A>G	-	1	143224	6.98207e-06	FBN2	0.87	Not in ClinVar	In intronic	3′ss	Extended	+9	No PTC	EGF_CA,cEGF,EGF,hEGF,FXa_inhibition	0	0	-
chr5	128393235	rs794726987	C	A	ENST00000508053.5:c.1365G>T	ENSP00000424571.1:p.Gly455Gly	3	143294	2.0936e-05	FBN2	0.85	Uncertain_significance	synonymous SNV	5′ss	Shrunk	+102	No PTC	EGF,hEGF	0	0	-
chr5	128537635	.	C	T	ENST00000508053.5:c.-32G>A	-	1	143360	6.97545e-06	FBN2	0.87	Not in ClinVar	5′UTR	3′ss	Shrunk	-409	Not in CDS	-	0	0	-
chr5	131180091	rs1169795665	A	G	ENST00000379380.8:c.19-4A>G	-	1	143214	6.98256e-06	LYRM7	0.82	Not in ClinVar	In intronic	3′ss	Extended	-3	No PTC	Inter-domain region	0	0	-
chr5	131199598	rs771040796	A	G	ENST00000379380.8:c.312A>G	ENSP00000368688.4:p.Gln104Gln	2	143150	1.39714e-05	LYRM7	0.99	Not in ClinVar	synonymous SNV	5′ss	Shrunk	-5829	No PTC	Inter-domain region	0	0	-
chr5	131988225	rs761474726	C	T	ENST00000357096.5:c.474G>A	ENSP00000349608.1:p.Ala158Ala	2	143282	1.39585e-05	ACSL6	0.92	Not in ClinVar	synonymous SNV	3′ss	Shrunk	-3	No PTC	Inter-domain region	0	0	-
chr5	131988238	rs755360388	C	T	ENST00000357096.5:c.473-12G>A	-	1	143280	6.97934e-06	ACSL6	0.99	Not in ClinVar	In intronic	3′ss	Extended	+10	PTC in novel exon	-	0	0	-
chr5	131988242	rs1156859783	A	T	ENST00000357096.5:c.473-16T>A	-	1	143320	6.97739e-06	ACSL6	0.97	Not in ClinVar	In intronic	3′ss	Extended	+14	PTC in novel exon	-	0	0	-
chr5	131988917	.	A	T	ENST00000357096.5:c.373-13T>A	-	0	142124	0	ACSL6	0.99	Not in ClinVar	In intronic	3′ss	Extended	+11	PTC by frameshift	-	0	0	-
chr5	132340554	.	G	A	ENST00000200652.3:c.1445-11G>A	-	24	143104	0.00016771	SLC22A4	0.99	Not in ClinVar	In intronic	3′ss	Extended	-9	No PTC	Inter-domain region	0	0	-
chr5	132384322	rs1323533807	T	G	ENST00000245407.7:c.652+21T>G	-	1	143160	6.98519e-06	SLC22A5	1	Not in ClinVar	In intronic	5′ss	Extended	+20	PTC by frameshift	-	0	0	-
chr5	132557001	rs1176850663	C	T	ENST00000378823.7:c.-324C>T	-	1	143376	6.97467e-06	RAD50	0.98	Not in ClinVar	5′UTR	5′ss	Shrunk	-454	Not in CDS	-	0	0	-
chr5	132575774	.	A	G	ENST00000378823.7:c.214-3A>G	-	1	143254	6.98061e-06	RAD50	1	Uncertain_significance	In intronic	3′ss	Extended	-2	PTC in novel exon	-	0	0	-
chr5	132595568	.	A	G	ENST00000378823.7:c.1970-5A>G	-	1	143266	6.98002e-06	RAD50	0.94	Not in ClinVar	In intronic	3′ss	Extended	-4	PTC in novel exon	-	0	0	-
chr5	132642306	.	A	G	ENST00000378823.7:c.3881A>G	ENSP00000368100.4:p.Asp1294Gly	1	143304	6.97817e-06	RAD50	1	Not in ClinVar	nonsynonymous SNV	5′ss	Shrunk	-4039	No PTC	Inter-domain region	0	0	-
chr5	132866630	.	G	A	ENST00000624492.3:c.-63C>T	-	1	143316	6.97759e-06	GDF9	0.97	Not in ClinVar	5′UTR	5′ss	Shrunk	+33	Not in CDS	-	0	0	-
chr5	132867010	.	G	T	ENST00000378670.7:c.129G>T	ENSP00000367939.3:p.Arg43Arg	2	143368	1.39501e-05	UQCRQ	0.88	Not in ClinVar	synonymous SNV	5′ss	Shrunk	-27	No PTC	UcrQ	0	0	-
chr5	132883558	rs757524510	T	C	ENST00000265343.9:c.3146A>G	ENSP00000265343.5:p.Lys1049Arg	2	143290	1.39577e-05	AFF4	0.86	Not in ClinVar	nonsynonymous SNV	3′ss	Shrunk	-3	No PTC	AF-4_C	0	0	-
chr5	134612768	rs1320283073	T	C	ENST00000507419.5:c.-26-12A>G	-	1	140950	7.09471e-06	SAR1B	0.88	Not in ClinVar	In intronic	3′ss	Extended	+11	Not in CDS(5′UTR)	-	0	0	-
chr5	135034101	.	G	C	ENST00000265340.11:c.-220C>G	-	1	141674	7.05846e-06	PITX1	0.8	Not in ClinVar	5′UTR	5′ss	Shrunk	+389	Not in CDS	-	0	0	-
chr5	136054838	.	C	G	ENST00000442011.6:c.1387C>G	ENSP00000416330.2:p.Leu463Val	1	143220	6.98227e-06	TGFBI	0.97	Not in ClinVar	nonsynonymous SNV	5′ss	Shrunk	-24	No PTC	Fasciclin	0	0	-
chr5	136059085	.	T	A	ENST00000442011.6:c.1679-5T>A	-	2	143320	1.39548e-05	TGFBI	1	Not in ClinVar	In intronic	3′ss	Extended	-3	No PTC	Inter-domain region	0	0	-
chr5	137639981	rs1359107973	C	T	ENST00000309755.8:c.904-4G>A	-	1	143294	6.97866e-06	KLHL3	1	Not in ClinVar	In intronic	3′ss	Extended	+2	PTC in novel exon	-	0	0	-
chr5	137875996	.	G	T	ENST00000239926.8:c.524G>T	ENSP00000239926.4:p.Gly175Val	1	143240	6.98129e-06	MYOT	0.99	Not in ClinVar	nonsynonymous SNV	5′ss	Shrunk	-9	No PTC	Inter-domain region	0	0	-
chr5	138444411	rs369402144	A	G	ENST00000378339.6:c.183-4A>G	-	5	143160	3.4926e-05	REEP2	0.92	Not in ClinVar	In intronic	3′ss	Extended	-3	No PTC	TB2_DP1_HVA22	0	0	-
chr5	138444745	rs1190593590	A	G	ENST00000378339.6:c.304-9A>G	-	1	143152	6.98558e-06	REEP2	1	Not in ClinVar	In intronic	3′ss	Extended	-8	PTC in novel exon	-	0	0	-
chr5	138947482	.	C	T	ENST00000394817.6:c.1030-9G>A	-	11	143274	7.6776e-05	SIL1	0.97	Pathogenic	In intronic	3′ss	Extended	+7	Do not trigger NMD	Inter-domain region	0	0	-
chr5	139316181	rs1277169207	A	T	ENST00000394805.7:c.1122A>T	ENSP00000378284.3:p.Gly374Gly	1	143276	6.97954e-06	MATR3	0.99	Not in ClinVar	synonymous SNV	5′ss	Shrunk	-9	No PTC	Inter-domain region	0	0	-
chr5	140675134	.	C	T	ENST00000504156.6:c.1195-1G>A	-	1	143238	6.98139e-06	HARS	0.86	Not in ClinVar	In intronic	3′ss	Shrunk	-1	PTC in novel exon	-	0	0	-
chr5	140693926	.	G	A	ENST00000230771.8:c.184-9G>A	-	1	143226	6.98197e-06	HARS2	0.99	Not in ClinVar	In intronic	3′ss	Extended	-7	PTC in novel exon	-	0	0	-
chr5	140697066	rs1415523734	A	G	ENST00000230771.8:c.950A>G	ENSP00000230771.3:p.Asp317Gly	2	143258	1.39608e-05	HARS2	0.9	Not in ClinVar	nonsynonymous SNV	5′ss	Shrunk	-5	PTC by frameshift	-	0	0	-
chr5	141526466	.	A	T	ENST00000389054.7:c.3274-5T>A	-	2	143264	1.39602e-05	DIAPH1	0.91	Not in ClinVar	In intronic	3′ss	Extended	+3	No PTC	FH2	0	0	-
chr5	141527554	rs371341914	T	A	ENST00000389054.7:c.3273+19A>T	-	2	143266	1.396e-05	DIAPH1	0.98	Not in ClinVar	In intronic	5′ss	Extended	-17	PTC by frameshift	-	0	0	-
chr5	141529695	.	T	C	ENST00000389054.7:c.2584A>G	ENSP00000373706.4:p.Ile862Val	1	143230	6.98178e-06	DIAPH1	0.91	Not in ClinVar	nonsynonymous SNV	3′ss	Shrunk	-3	No PTC	Inter-domain region	0	0	-
chr5	141578626	.	C	T	ENST00000389054.7:c.934-1G>A	-	2	143226	1.39639e-05	DIAPH1	0.92	Not in ClinVar	In intronic	3′ss	Shrunk	-1	PTC in novel exon	-	0	0	-
chr5	142885297	rs1255397107	G	A	ENST00000274498.9:c.385-1G>A	-	1	142918	6.99702e-06	ARHGAP26	0.87	Not in ClinVar	In intronic	3′ss	Shrunk	+1	PTC in novel exon	-	0	0	-
chr5	146153793	rs1483067441	T	C	ENST00000394434.6:c.1171A>G	ENSP00000377954.2:p.Ser391Gly	1	143300	6.97837e-06	LARS	0.95	Not in ClinVar	nonsynonymous SNV	3′ss	Shrunk	-18	No PTC	Inter-domain region	0	0	-
chr5	146153807	rs1472221494	G	C	ENST00000394434.6:c.1157C>G	ENSP00000377954.2:p.Thr386Ser	1	143258	6.98041e-06	LARS	0.98	Not in ClinVar	nonsynonymous SNV	3′ss	Shrunk	-4	PTC in novel exon	-	0	0	-
chr5	146600396	rs772927479	C	T	ENST00000504198.5:c.873G>A	ENSP00000421396.1:p.Ser291Ser	1	143214	6.98256e-06	PPP2R2B	0.89	Not in ClinVar	synonymous SNV	3′ss	Shrunk	-66	No PTC	Inter-domain region	0	0	-
chr5	147870767	rs1434803843	A	T	ENST00000504320.5:c.-81+13A>T	-	1	143234	6.98158e-06	SCGB3A2	0.99	Not in ClinVar	In intronic	5′ss	Extended	+11	Not in CDS(5′UTR)	-	0	0	-
chr5	148072135	rs201877479	T	A	ENST00000359874.7:c.210-13T>A	-	2	143176	1.39688e-05	SPINK5	0.87	Not in ClinVar	In intronic	3′ss	Extended	-11	PTC in novel exon	-	0	0	-
chr5	148089594	.	A	G	ENST00000359874.7:c.575A>G	ENSP00000352936.3:p.Asn192Ser	1	142946	6.99565e-06	SPINK5	0.97	Not in ClinVar	nonsynonymous SNV	5′ss	Shrunk	-28	PTC by frameshift	-	0	0	-
chr5	148100449	rs764183319	G	A	ENST00000359874.7:c.1093-5G>A	-	2	143110	1.39753e-05	SPINK5	0.98	Not in ClinVar	In intronic	3′ss	Extended	-3	No PTC	Kazal_1	0	0	-
chr5	148104940	.	G	A	ENST00000359874.7:c.1431-12G>A	-	6	142792	4.20192e-05	SPINK5	1	Pathogenic/Likely_pathogenic	In intronic	3′ss	Extended	-10	PTC in novel exon	-	0	0	-
chr5	148108818	rs936170823	T	G	ENST00000359874.7:c.1673T>G	ENSP00000352936.3:p.Val558Gly	1	143144	6.98597e-06	SPINK5	1	Not in ClinVar	nonsynonymous SNV	5′ss	Shrunk	-20	PTC by frameshift	-	0	0	-
chr5	148114361	rs759255682	G	A	ENST00000359874.7:c.1888-1G>A	-	3	142266	2.10873e-05	SPINK5	1	Pathogenic	In intronic	3′ss	Shrunk	+1	PTC by frameshift	-	0	0	-
chr5	148125632	.	C	G	ENST00000359874.7:c.2829+19C>G	-	1	143264	6.98012e-06	SPINK5	0.99	Not in ClinVar	In intronic	5′ss	Extended	+18	No PTC	Inter-domain region	0	0	-
chr5	148133896	.	A	G	ENST00000359874.7:c.3276+9A>G	-	2	143284	1.39583e-05	SPINK5	0.98	Uncertain_significance	In intronic	5′ss	Extended	+8	No PTC	Inter-domain region	0	0	-
chr5	149977621	rs753776747	G	A	ENST00000286298.4:c.-25-7G>A	-	1	143256	6.98051e-06	SLC26A2	0.81	Not in ClinVar	In intronic	3′ss	Extended	-5	Not in CDS(5′UTR)	-	0	0	-
chr5	150057381	.	A	T	ENST00000286301.7:c.2225T>A	ENSP00000286301.3:p.Leu742Gln	1	143276	6.97954e-06	CSF1R	0.85	Not in ClinVar	nonsynonymous SNV	3′ss	Shrunk	-5	PTC by frameshift	-	0	0	-
chr5	150113260	rs761832228	C	A	ENST00000286301.7:c.-181+1G>T	-	5	142980	3.49699e-05	CSF1R	0.88	Not in ClinVar	In intronic	5′ss	Shrunk	+1	Not in CDS(5′UTR)	-	0	0	-
chr5	150113284	.	C	A	ENST00000286301.7:c.-204G>T	-	1	134396	7.4407e-06	CSF1R	0.82	Not in ClinVar	5′UTR	5′ss	Shrunk	+25	Not in CDS	-	0	0	-
chr5	150121902	rs1219207381	A	C	ENST00000261799.8:c.2322T>G	ENSP00000261799.4:p.Pro774Pro	1	143296	6.97856e-06	PDGFRB	0.99	Not in ClinVar	synonymous SNV	5′ss	Shrunk	+23	PTC by frameshift	-	0	0	-
chr5	150122024	rs762504902	C	T	ENST00000261799.8:c.2200G>A	ENSP00000261799.4:p.Gly734Arg	2	143316	1.39552e-05	PDGFRB	0.97	Not in ClinVar	nonsynonymous SNV	3′ss	Shrunk	-18	No PTC	Inter-domain region	0	0	-
chr5	150131970	rs1199719628	G	A	ENST00000261799.8:c.1243+9C>T	-	1	143124	6.98695e-06	PDGFRB	0.96	Not in ClinVar	In intronic	5′ss	Extended	-7	PTC by frameshift	-	0	0	-
chr5	150131985	.	T	C	ENST00000261799.8:c.1237A>G	ENSP00000261799.4:p.Ile413Val	1	143008	6.99262e-06	PDGFRB	0.93	Not in ClinVar	nonsynonymous SNV	5′ss	Shrunk	+7	PTC by frameshift	-	0	0	-
chr5	150133803	rs756710375	C	T	ENST00000261799.8:c.760-43G>A	-	3	143200	2.09497e-05	PDGFRB	0.86	Not in ClinVar	In intronic	3′ss	Extended	+41	PTC in novel exon	-	0	0	-
chr5	150134961	rs776778643	C	T	ENST00000261799.8:c.420G>A	ENSP00000261799.4:p.Thr140Thr	1	143276	6.97954e-06	PDGFRB	0.99	Not in ClinVar	synonymous SNV	3′ss	Shrunk	-57	No PTC	Inter-domain region	0	0	-
chr5	150135754	.	C	T	ENST00000261799.8:c.165G>A	ENSP00000261799.4:p.Ser55Ser	19	143288	0.0001326	PDGFRB	0.9	Not in ClinVar	synonymous SNV	3′ss	Shrunk	-126	No PTC	ig,Ig_3	0	0	-
chr5	150449522	.	G	A	ENST00000401695.8:c.-33C>T	-	1	143212	6.98266e-06	RPS14	0.94	Not in ClinVar	5′UTR	5′ss	Shrunk	+32	Not in CDS	-	0	0	-
chr5	151343623	.	G	T	ENST00000335244.8:c.256-25C>A	-	1	143280	6.97934e-06	SLC36A2	0.99	Not in ClinVar	In intronic	3′ss	Extended	+23	PTC in novel exon	-	0	0	-
chr5	151525973	rs375782201	C	T	ENST00000261800.5:c.10309-8G>A	-	1	143230	6.98178e-06	FAT2	1	Not in ClinVar	In intronic	3′ss	Extended	+6	No PTC	Cadherin	0	0	-
chr5	151534643	rs371199596	C	T	ENST00000261800.5:c.9194-1G>A	-	1	143208	6.98285e-06	FAT2	0.99	Not in ClinVar	In intronic	3′ss	Shrunk	-1	PTC in novel exon	-	0	0	-
chr5	151549508	rs778951373	A	C	ENST00000261800.5:c.4579-3T>G	-	2	143268	1.39599e-05	FAT2	0.91	Not in ClinVar	In intronic	3′ss	Extended	+2	PTC in novel exon	-	0	0	-
chr5	151667549	rs185684862	C	T	ENST00000231061.8:c.503G>A	ENSP00000231061.4:p.Arg168Gln	5	143292	3.48938e-05	SPARC	0.97	Not in ClinVar	nonsynonymous SNV	3′ss	Shrunk	-53	PTC in novel exon	-	0	0	-
chr5	151674678	.	T	C	ENST00000231061.8:c.58-4A>G	-	2	143248	1.39618e-05	SPARC	0.99	Not in ClinVar	In intronic	3′ss	Extended	+3	No PTC	Inter-domain region	0	0	-
chr5	157307852	rs1156399205	A	G	ENST00000521420.5:c.809A>G	ENSP00000430904.1:p.Asp270Gly	4	143302	2.79131e-05	CYFIP2	0.86	Not in ClinVar	nonsynonymous SNV	5′ss	Shrunk	-14	PTC by frameshift	-	0	0	-
chr5	157472403	rs757041309	G	A	ENST00000311946.7:c.844G>A	ENSP00000311687.7:p.Gly282Arg	1	142994	6.9933e-06	NIPAL4	0.89	Pathogenic	nonsynonymous SNV	3′ss	Shrunk	+73	Do not trigger NMD	Mg_trans_NIPA	0	0	-
chr5	157734632	rs764554833	G	A	ENST00000231198.11:c.425G>A	ENSP00000231198.7:p.Arg142Gln	7	143182	4.88888e-05	THG1L	0.9	Not in ClinVar	nonsynonymous SNV	3′ss	Shrunk	+58	PTC in novel exon	-	0	0	-
chr5	159323136	rs142017503	G	A	ENST00000231228.2:c.282C>T	ENSP00000231228.2:p.Gly94Gly	1	143170	6.9847e-06	IL12B	0.91	Not in ClinVar	synonymous SNV	5′ss	Shrunk	+84	No PTC	Ig_5,Ig_3,Ig_2	0	0	-
chr5	159330797	rs532484217	C	A	ENST00000231228.2:c.-366G>T	-	2	143240	1.39626e-05	IL12B	0.85	Not in ClinVar	5′UTR	5′ss	Shrunk	+367	Not in CDS	-	0	0	-
chr5	161294433	.	A	T	ENST00000274547.6:c.1192-5T>A	-	1	143202	6.98314e-06	GABRB2	0.99	Not in ClinVar	In intronic	3′ss	Extended	+3	No PTC	Neur_chan_memb	0	0	-
chr5	161330868	.	G	A	ENST00000274547.6:c.1077+15C>T	-	1	143320	6.97739e-06	GABRB2	0.86	Not in ClinVar	In intronic	5′ss	Extended	-13	PTC by frameshift	-	0	0	-
chr5	161546796	.	C	T	ENST00000274547.6:c.-152-1G>A	-	0	133098	0	GABRB2	0.97	Not in ClinVar	In intronic	3′ss	Shrunk	-1	Not in CDS(5′UTR)	-	0	0	-
chr5	161546800	rs1251496146	T	C	ENST00000274547.6:c.-152-5A>G	-	3	127662	2.34996e-05	GABRB2	0.95	Not in ClinVar	In intronic	3′ss	Extended	+4	Not in CDS(5′UTR)	-	0	0	-
chr5	163469825	rs751429662	C	G	ENST00000393915.8:c.458C>G	ENSP00000377492.4:p.Ser153Cys	1	143260	6.98032e-06	HMMR	0.98	Not in ClinVar	nonsynonymous SNV	5′ss	Shrunk	-5	PTC by frameshift	-	0	0	-
chr5	163471362	rs1320772270	G	A	ENST00000393915.8:c.550-1G>A	-	2	143298	1.39569e-05	HMMR	0.95	Not in ClinVar	In intronic	3′ss	Shrunk	+1	PTC in novel exon	-	0	0	-
chr5	163483249	rs533567775	A	G	ENST00000393915.8:c.1686-19A>G	-	1	143300	6.97837e-06	HMMR	0.97	Not in ClinVar	In intronic	3′ss	Extended	-18	No PTC	HMMR_C	0	0	-
chr5	168423523	rs1453286174	T	A	ENST00000265293.8:c.1275-10T>A	-	1	143208	6.98285e-06	WWC1	0.94	Not in ClinVar	In intronic	3′ss	Extended	-8	PTC in novel exon	-	0	0	-
chr5	168423946	rs1339278462	A	G	ENST00000265293.8:c.1688A>G	ENSP00000265293.4:p.Asn563Ser	1	142438	7.0206e-06	WWC1	0.83	Not in ClinVar	nonsynonymous SNV	3′ss	Shrunk	+414	No PTC	Inter-domain region	0	0	-
chr5	168455358	rs761334449	G	A	ENST00000265293.8:c.2661G>A	ENSP00000265293.4:p.Val887Val	10	143262	6.98022e-05	WWC1	0.83	Not in ClinVar	synonymous SNV	3′ss	Shrunk	+4	PTC by frameshift	-	0	0	-
chr5	168486477	.	C	T	ENST00000231572.7:c.-22C>T	-	43	143266	0.000300141	RARS	0.91	Not in ClinVar	5′UTR	5′ss	Shrunk	-68	Not in CDS	-	0	0	-
chr5	168492833	rs1356431253	A	G	ENST00000231572.7:c.355A>G	ENSP00000231572.3:p.Met119Val	2	143232	1.39634e-05	RARS	0.81	Not in ClinVar	nonsynonymous SNV	5′ss	Shrunk	-15	No PTC	Arg_tRNA_synt_N	0	0	-
chr5	170383681	rs748448473	G	A	ENST00000274629.8:c.304C>T	ENSP00000274629.3:p.Gln102Ter	1	143242	6.98119e-06	KCNMB1	0.96	Not in ClinVar	stopgain	5′ss	Shrunk	+4	Do not trigger NMD	CaKB	0	0	-
chr5	171388020	rs1406977432	G	T	ENST00000517671.5:c.58+14G>T	-	3	143260	2.09409e-05	NPM1	0.83	Not in ClinVar	In intronic	5′ss	Extended	+12	No PTC	Inter-domain region	0	0	-
chr5	172909757	rs367942365	C	T	ENST00000393784.7:c.246C>T	ENSP00000377374.3:p.Cys82Cys	1	143276	6.97954e-06	ERGIC1	0.92	Not in ClinVar	synonymous SNV	5′ss	Shrunk	-6	No PTC	ERGIC_N	0	0	-
chr5	172932497	.	C	T	ENST00000393784.7:c.603C>T	ENSP00000377374.3:p.Gly201Gly	1	143330	6.97691e-06	ERGIC1	0.88	Not in ClinVar	synonymous SNV	5′ss	Shrunk	-41	Do not trigger NMD	COPIIcoated_ERV	0	0	-
chr5	177092312	.	G	A	ENST00000292408.8:c.728-9G>A	-	2	143288	1.39579e-05	FGFR4	0.96	Not in ClinVar	In intronic	3′ss	Extended	-7	PTC by frameshift	-	0	0	-
chr5	177096163	rs752999975	A	G	ENST00000292408.8:c.1928A>G	ENSP00000292408.4:p.Tyr643Cys	1	143272	6.97973e-06	FGFR4	1	Not in ClinVar	nonsynonymous SNV	5′ss	Shrunk	-17	PTC by frameshift	-	0	0	-
chr5	177387849	.	C	T	ENST00000324417.5:c.620C>T	ENSP00000321424.4:p.Ala207Val	4	94282	4.24259e-05	SLC34A1	0.94	Not in ClinVar	nonsynonymous SNV	5′ss	Shrunk	-26	PTC by frameshift	-	0	0	-
chr5	177387860	rs1392921105	A	T	ENST00000324417.5:c.631A>T	ENSP00000321424.4:p.Thr211Ser	1	131408	7.60989e-06	SLC34A1	0.95	Not in ClinVar	nonsynonymous SNV	5′ss	Shrunk	-15	No PTC	Na_Pi_cotrans	0	0	-
chr5	177396720	.	G	A	ENST00000324417.5:c.1175-13G>A	-	10	143364	6.97525e-05	SLC34A1	0.87	Not in ClinVar	In intronic	3′ss	Extended	-11	PTC in novel exon	-	0	0	-
chr5	177396941	.	T	A	ENST00000324417.5:c.1292-9T>A	-	1	143318	6.97749e-06	SLC34A1	0.99	Not in ClinVar	In intronic	3′ss	Extended	-7	PTC in novel exon	-	0	0	-
chr5	177396949	rs371809548	G	A	ENST00000324417.5:c.1292-1G>A	-	1	143324	6.9772e-06	SLC34A1	0.98	Not in ClinVar	In intronic	3′ss	Shrunk	+1	PTC in novel exon	-	0	0	-
chr5	177397051	.	G	T	ENST00000324417.5:c.1393G>T	ENSP00000321424.4:p.Glu465Ter	4	143346	2.79045e-05	SLC34A1	0.85	Not in ClinVar	stopgain	5′ss	Shrunk	-25	Do not trigger NMD	Na_Pi_cotrans	0	0	-
chr5	177397815	rs561557630	G	A	ENST00000324417.5:c.1449G>A	ENSP00000321424.4:p.Ser483Ser	17	143206	0.00011871	SLC34A1	0.96	Not in ClinVar	synonymous SNV	3′ss	Shrunk	+34	Do not trigger NMD	Inter-domain region	0	0	-
chr5	177402460	.	C	T	ENST00000253496.3:c.1681-1G>A	-	50	143356	0.000348782	F12	0.97	Conflicting_interpretations_of_pathogenicity	In intronic	3′ss	Shrunk	-1	No PTC	Trypsin	0	0	-
chr5	177403618	rs1303936808	C	T	ENST00000253496.3:c.1251-1G>A	-	1	143318	6.97749e-06	F12	0.86	Not in ClinVar	In intronic	3′ss	Shrunk	-1	PTC in novel exon	-	0	0	-
chr5	177403622	.	G	T	ENST00000253496.3:c.1251-5C>A	-	2	142706	1.40148e-05	F12	0.96	Not in ClinVar	In intronic	3′ss	Extended	+3	No PTC	Inter-domain region	0	0	-
chr5	177404336	.	G	A	ENST00000253496.3:c.878C>T	ENSP00000253496.3:p.Ala293Val	1	143338	6.97652e-06	F12	0.98	Not in ClinVar	nonsynonymous SNV	5′ss	Shrunk	+142	PTC by frameshift	-	0	0	-
chr5	177404888	rs141052010	C	T	ENST00000253496.3:c.556G>A	ENSP00000253496.3:p.Gly186Arg	1	143320	6.97739e-06	F12	0.98	Not in ClinVar	nonsynonymous SNV	3′ss	Shrunk	-28	PTC in novel exon	-	0	0	-
chr5	177512047	.	T	A	ENST00000507955.5:c.1732+49A>T	-	2	143198	1.39667e-05	DDX41	0.99	Not in ClinVar	In intronic	5′ss	Extended	-47	No PTC	Inter-domain region	0	0	-
chr5	177512767	.	G	A	ENST00000507955.5:c.1399+13C>T	-	1	143312	6.97778e-06	DDX41	0.88	Not in ClinVar	In intronic	5′ss	Extended	-11	PTC by frameshift	-	0	0	-
chr5	177512784	rs766760626	G	A	ENST00000507955.5:c.1395C>T	ENSP00000422753.1:p.Gly465Gly	3	143304	2.09345e-05	DDX41	0.94	Not in ClinVar	synonymous SNV	5′ss	Shrunk	+6	No PTC	Inter-domain region	0	0	-
chr5	177512882	rs764631159	C	T	ENST00000507955.5:c.1303-6G>A	-	2	143292	1.39575e-05	DDX41	0.99	Not in ClinVar	In intronic	3′ss	Extended	+4	PTC in novel exon	-	0	0	-
chr5	177513087	rs761710936	C	T	ENST00000507955.5:c.1231-5G>A	-	1	143304	6.97817e-06	DDX41	0.89	Not in ClinVar	In intronic	3′ss	Extended	+3	No PTC	Inter-domain region	0	0	-
chr5	177513846	.	C	T	ENST00000507955.5:c.937G>A	ENSP00000422753.1:p.Gly313Ser	3	143254	2.09418e-05	DDX41	0.98	Not in ClinVar	nonsynonymous SNV	3′ss	Shrunk	-3	No PTC	DEAD	0	0	-
chr5	177515033	.	C	T	ENST00000507955.5:c.681G>A	ENSP00000422753.1:p.Thr227Thr	1	143244	6.9811e-06	DDX41	1	Not in ClinVar	synonymous SNV	3′ss	Shrunk	-38	PTC by frameshift	-	0	0	-
chr5	177515089	.	C	T	ENST00000507955.5:c.645-20G>A	-	1	143284	6.97915e-06	DDX41	0.98	Not in ClinVar	In intronic	3′ss	Extended	+18	No PTC	DEAD	0	0	-
chr5	177516351	.	G	C	ENST00000507955.5:c.235C>G	ENSP00000422753.1:p.Leu79Val	1	143320	6.97739e-06	DDX41	0.88	Not in ClinVar	nonsynonymous SNV	5′ss	Shrunk	+64	PTC by frameshift	-	0	0	-
chr5	177516906	.	G	A	ENST00000507955.5:c.27+13C>T	-	1	143264	6.98012e-06	DDX41	0.89	Not in ClinVar	In intronic	5′ss	Extended	-11	PTC by frameshift	-	0	0	-
chr5	177607299	.	C	G	ENST00000029410.9:c.414-3C>G	-	2	143348	1.39521e-05	B4GALT7	0.84	Not in ClinVar	In intronic	3′ss	Extended	-2	Do not trigger NMD	Glyco_transf_7C,Glyco_transf_7N	0	0	-
chr5	178213006	rs752696780	G	A	ENST00000308158.9:c.1270C>T	ENSP00000310978.5:p.Gln424Ter	5	143302	3.48913e-05	PHYKPL	0.94	Not in ClinVar	stopgain	5′ss	Shrunk	+35	Do not trigger NMD	Inter-domain region	0	0	-
chr5	178225437	.	C	T	ENST00000308158.9:c.339-8G>A	-	12	143174	8.38141e-05	PHYKPL	0.96	Not in ClinVar	In intronic	3′ss	Extended	+6	No PTC	Inter-domain region	0	0	-
chr5	178981681	.	G	A	ENST00000650031.1:c.2610C>T	ENSP00000497110.1:p.Gly870Gly	198	143276	0.00138195	GRM6	0.87	Uncertain_significance	synonymous SNV	5′ss	Shrunk	+3356	No PTC	Inter-domain region	0	0	-
chr5	178986883	.	G	A	ENST00000650031.1:c.1455C>T	ENSP00000497110.1:p.Gly485Gly	43	143336	0.000299994	GRM6	0.85	Uncertain_significance	synonymous SNV	5′ss	Shrunk	+47	PTC by frameshift	-	1	0	-
chr5	178990744	.	C	T	ENST00000650031.1:c.860G>A	ENSP00000497110.1:p.Arg287Gln	3	143340	2.09293e-05	GRM6	0.92	Not in ClinVar	nonsynonymous SNV	3′ss	Shrunk	-4	PTC in novel exon	-	0	0	-
chr5	178992013	rs757057677	C	T	ENST00000650031.1:c.575G>A	ENSP00000497110.1:p.Arg192Gln	7	143290	4.8852e-05	GRM6	0.96	Not in ClinVar	nonsynonymous SNV	3′ss	Shrunk	-72	No PTC	ANF_receptor	0	0	-
chr5	179125185	.	C	T	ENST00000251582.11:c.2751-5G>A	-	1	143342	6.97632e-06	ADAMTS2	0.96	Not in ClinVar	In intronic	3′ss	Extended	+3	No PTC	TSP1_ADAMTS,TSP_1	0	0	-
chr5	180611485	.	G	T	ENST00000261937.10:c.3538-6C>A	-	1	143014	6.99232e-06	FLT4	0.95	Not in ClinVar	In intronic	3′ss	Extended	+4	PTC in novel exon	-	0	0	-
chr5	180612519	.	C	A	ENST00000261937.10:c.3524G>T	ENSP00000261937.6:p.Gly1175Val	2	143204	1.39661e-05	FLT4	0.94	Not in ClinVar	nonsynonymous SNV	5′ss	Shrunk	+15	No PTC	Inter-domain region	0	0	-
chr5	180629004	rs766254486	C	T	ENST00000261937.10:c.986-5G>A	-	1	143326	6.9771e-06	FLT4	0.99	Not in ClinVar	In intronic	3′ss	Extended	+3	No PTC	Inter-domain region	0	0	-
chr6	394983	.	A	T	ENST00000380956.8:c.379A>T	ENSP00000370343.4:p.Ile127Phe	1	143304	6.97817e-06	IRF4	0.99	Not in ClinVar	nonsynonymous SNV	5′ss	Shrunk	-26	PTC by frameshift	-	0	0	-
chr6	2959278	rs147083388	G	C	ENST00000616722.4:c.67C>G	ENSP00000481398.1:p.Leu23Val	64	143274	0.000446697	SERPINB6	0.89	Not in ClinVar	nonsynonymous SNV	5′ss	Shrunk	+111	No PTC	Serpin	0	0	-
chr6	5109358	.	T	C	ENST00000330636.8:c.*65A>G	-	3	143098	2.09647e-05	LYRM4	0.93	Not in ClinVar	3′UTR	5′ss	Shrunk	+6766	Not in CDS	-	0	0	-
chr6	6318683	.	C	T	ENST00000264870.7:c.-18-1G>A	-	1	71692	1.39486e-05	F13A1	0.98	Not in ClinVar	In intronic	3′ss	Shrunk	-1	Not in CDS(5′UTR)	-	0	0	-
chr6	6320747	rs1482076183	C	A	ENST00000264870.7:c.-179G>T	-	1	143274	6.97963e-06	F13A1	0.98	Not in ClinVar	5′UTR	5′ss	Shrunk	+162	Not in CDS	-	0	0	-
chr6	7567954	rs139062994	A	G	ENST00000379802.7:c.1266+48A>G	-	371	143300	0.00258897	DSP	0.87	Not in ClinVar	In intronic	5′ss	Extended	+47	PTC in novel exon	-	0	0	-
chr6	7575470	rs555529285	A	G	ENST00000379802.7:c.2612A>G	ENSP00000369129.3:p.Asp871Gly	1	143334	6.97671e-06	DSP	0.93	Not in ClinVar	nonsynonymous SNV	5′ss	Shrunk	-19	PTC by frameshift	-	0	0	-
chr6	10404496	rs1458018428	G	A	ENST00000319516.8:c.752+12C>T	-	2	143250	1.39616e-05	TFAP2A	0.81	Not in ClinVar	In intronic	5′ss	Extended	-10	PTC in novel exon	-	0	0	-
chr6	10830650	rs1181401246	T	C	ENST00000354489.6:c.-2A>G	-	2	143292	1.39575e-05	MAK	0.82	Not in ClinVar	5′UTR	3′ss	Shrunk	-228	Not in CDS	-	0	0	-
chr6	12294257	rs201765566	A	G	ENST00000379375.5:c.390-4A>G	-	1	143330	6.97691e-06	EDN1	1	Not in ClinVar	In intronic	3′ss	Extended	-3	No PTC	Inter-domain region	0	0	-
chr6	12718856	rs774452937	A	G	ENST00000332995.11:c.103+9A>G	-	1	143326	6.9771e-06	PHACTR1	0.91	Not in ClinVar	In intronic	5′ss	Extended	+8	PTC by frameshift	-	0	0	-
chr6	15524674	.	G	T	ENST00000622898.4:c.563-5C>A	-	1	143124	6.98695e-06	DTNBP1	0.94	Not in ClinVar	In intronic	3′ss	Extended	+3	No PTC	Dysbindin	0	0	-
chr6	15533243	.	G	A	ENST00000622898.4:c.559C>T	ENSP00000481997.1:p.Arg187Ter	1	143146	6.98587e-06	DTNBP1	0.99	Not in ClinVar	stopgain	5′ss	Shrunk	+5	Do not trigger NMD	Dysbindin	0	0	-
chr6	15627487	rs1206280496	A	T	ENST00000622898.4:c.118-12T>A	-	1	143296	6.97856e-06	DTNBP1	1	Not in ClinVar	In intronic	3′ss	Extended	+10	PTC in novel exon	-	0	0	-
chr6	18130667	.	T	C	ENST00000309983.4:c.*1A>G	-	1	143322	6.9773e-06	TPMT	0.91	Not in ClinVar	3′UTR	5′ss	Shrunk	+2357	Not in CDS	-	0	0	-
chr6	24205106	.	T	C	ENST00000378454.7:c.923-4A>G	-	3	143296	2.09357e-05	DCDC2	0.98	Not in ClinVar	In intronic	3′ss	Extended	+3	No PTC	Inter-domain region	0	0	-
chr6	24533669	.	A	G	ENST00000357578.7:c.1565A>G	ENSP00000350191.3:p.Asp522Gly	1	143250	6.9808e-06	ALDH5A1	1	Not in ClinVar	nonsynonymous SNV	5′ss	Shrunk	-3539	No PTC	Aldedh	0	0	-
chr6	24666862	.	T	C	ENST00000378198.8:c.1A>G	ENSP00000367440.4:p.Met1?	1	143312	6.97778e-06	TDP2	0.82	Not in ClinVar	nonsynonymous SNV	5′ss	Shrunk	+165	Not in CDS	-	0	0	-
chr6	24666866	rs199980848	C	A	ENST00000378198.8:c.-4G>T	-	12	143366	8.37019e-05	TDP2	0.84	Not in ClinVar	5′UTR	5′ss	Shrunk	+170	Not in CDS	-	0	0	-
chr6	24666869	.	G	A	ENST00000378198.8:c.-7C>T	-	17	143340	0.000118599	TDP2	0.89	Not in ClinVar	5′UTR	5′ss	Shrunk	+173	Not in CDS	-	0	0	-
chr6	24785634	rs753702835	A	G	ENST00000356509.7:c.469-4A>G	-	1	143282	6.97924e-06	GMNN	0.99	Not in ClinVar	In intronic	3′ss	Extended	-3	No PTC	Inter-domain region	0	0	-
chr6	24785635	rs201229321	A	G	ENST00000356509.7:c.469-3A>G	-	29	143278	0.000202404	GMNN	0.99	Not in ClinVar	In intronic	3′ss	Extended	-2	Do not trigger NMD	Inter-domain region	0	0	-
chr6	25868426	rs772267761	A	T	ENST00000360657.7:c.-33-6T>A	-	1	142898	6.998e-06	SLC17A3	0.96	Not in ClinVar	In intronic	3′ss	Extended	+4	Not in CDS(5′UTR)	-	0	0	-
chr6	29942394	.	A	G	ENST00000396634.5:c.-150-10A>G	-	0	120890	0	HLA-A	0.98	Not in ClinVar	In intronic	3′ss	Extended	-9	Not in CDS(5′UTR)	-	0	0	-
chr6	29942399	.	C	G	ENST00000396634.5:c.-150-5C>G	-	0	112872	0	HLA-A	0.98	Not in ClinVar	In intronic	3′ss	Extended	-4	Not in CDS(5′UTR)	-	0	0	-
chr6	29942786	rs1201810124	T	G	ENST00000396634.5:c.103T>G	ENSP00000379873.1:p.Ser35Ala	1	103050	9.70403e-06	HLA-A	0.98	Not in ClinVar	nonsynonymous SNV	3′ss	Shrunk	+30	No PTC	MHC_I	0	0	-
chr6	29942788	.	C	A	ENST00000396634.5:c.105C>A	ENSP00000379873.1:p.Ser35Ser	0	106198	0	HLA-A	0.97	Not in ClinVar	synonymous SNV	3′ss	Shrunk	+33	No PTC	MHC_I	0	0	-
chr6	29942800	.	C	A	ENST00000396634.5:c.117C>A	ENSP00000379873.1:p.Pro39Pro	0	108672	0	HLA-A	0.95	Not in ClinVar	synonymous SNV	3′ss	Shrunk	+45	No PTC	MHC_I	0	0	-
chr6	29942801	.	G	A	ENST00000396634.5:c.118G>A	ENSP00000379873.1:p.Gly40Ser	2	108608	1.84148e-05	HLA-A	0.81	Not in ClinVar	nonsynonymous SNV	3′ss	Shrunk	+46	PTC in novel exon	-	0	0	-
chr6	29943330	.	G	A	ENST00000396634.5:c.406G>A	ENSP00000379873.1:p.Gly136Arg	0	57652	0	HLA-A	0.98	Not in ClinVar	nonsynonymous SNV	3′ss	Shrunk	+64	PTC in novel exon	-	0	0	-
chr6	29943336	.	C	A	ENST00000396634.5:c.412C>A	ENSP00000379873.1:p.Arg138Arg	0	45244	0	HLA-A	0.82	Not in ClinVar	synonymous SNV	3′ss	Shrunk	+70	PTC in novel exon	-	0	0	-
chr6	29943431	.	C	T	ENST00000396634.5:c.507C>T	ENSP00000379873.1:p.Arg169Arg	0	51188	0	HLA-A	0.8	Not in ClinVar	synonymous SNV	5′ss	Shrunk	-114	No PTC	MHC_I,C1-set,Ig_3	0	0	-
chr6	29943462	.	T	G	ENST00000396634.5:c.538T>G	ENSP00000379873.1:p.Leu180Val	0	39106	0	HLA-A	0.93	Not in ClinVar	nonsynonymous SNV	5′ss	Shrunk	-82	PTC by frameshift	-	0	0	-
chr6	29943482	.	C	T	ENST00000396634.5:c.558C>T	ENSP00000379873.1:p.Gly186Gly	0	67266	0	HLA-A	0.91	Not in ClinVar	synonymous SNV	5′ss	Shrunk	-63	No PTC	MHC_I,MHC_I_3	0	0	-
chr6	29943521	.	G	T	ENST00000396634.5:c.597G>T	ENSP00000379873.1:p.Gly199Gly	0	90140	0	HLA-A	1	Not in ClinVar	synonymous SNV	5′ss	Shrunk	-24	No PTC	MHC_I,MHC_I_3	0	0	-
chr6	29943522	rs1270378288	A	T	ENST00000396634.5:c.598A>T	ENSP00000379873.1:p.Lys200Ter	1	89214	1.1209e-05	HLA-A	0.99	Not in ClinVar	stopgain	5′ss	Shrunk	-23	PTC by frameshift	-	0	0	-
chr6	29943526	rs70944746	A	T	ENST00000396634.5:c.602A>T	ENSP00000379873.1:p.Glu201Val	0	90076	0	HLA-A	0.86	Not in ClinVar	nonsynonymous SNV	5′ss	Shrunk	-19	PTC by frameshift	-	0	0	-
chr6	29944165	.	T	G	ENST00000396634.5:c.663T>G	ENSP00000379873.1:p.His221Gln	0	104782	0	HLA-A	0.86	Not in ClinVar	nonsynonymous SNV	3′ss	Shrunk	+44	PTC in novel exon	-	0	0	-
chr6	29944627	.	G	T	ENST00000396634.5:c.1012+11G>T	-	0	79080	0	HLA-A	0.95	Not in ClinVar	In intronic	5′ss	Extended	+9	No PTC	Inter-domain region	0	0	-
chr6	30656510	rs1215043382	C	T	ENST00000376442.7:c.2312-1G>A	-	2	143244	1.39622e-05	DHX16	0.99	Not in ClinVar	In intronic	3′ss	Shrunk	-1	PTC in novel exon	-	0	0	-
chr6	30663022	.	C	T	ENST00000376442.7:c.1318-1G>A	-	1	143246	6.981e-06	DHX16	1	Not in ClinVar	In intronic	3′ss	Shrunk	-1	PTC in novel exon	-	0	0	-
chr6	30664852	.	G	A	ENST00000376442.7:c.1266C>T	ENSP00000365625.3:p.Gly422Gly	1	143210	6.98275e-06	DHX16	1	Not in ClinVar	synonymous SNV	5′ss	Shrunk	+53	PTC by frameshift	-	0	0	-
chr6	30665739	rs760545722	T	C	ENST00000376442.7:c.667-6A>G	-	2	143210	1.39655e-05	DHX16	0.99	Not in ClinVar	In intronic	3′ss	Extended	+5	PTC in novel exon	-	0	0	-
chr6	31270491	.	G	T	ENST00000640615.1:c.206-966C>A	-	0	60578	0	HLA-C	0.88	Not in ClinVar	In intronic	3′ss	Extended	+4	Do not trigger NMD	Inter-domain region	0	0	-
chr6	31271075	rs281860549	G	A	ENST00000640615.1:c.206-1550C>T	-	0	62630	0	HLA-C	0.98	Not in ClinVar	In intronic	5′ss	Shrunk	+4	Do not trigger NMD	Inter-domain region	0	0	-
chr6	31271095	.	C	A	ENST00000640615.1:c.206-1570G>T	-	0	63940	0	HLA-C	0.99	Not in ClinVar	In intronic	5′ss	Shrunk	+24	Do not trigger NMD	Inter-domain region	0	0	-
chr6	31271154	.	G	C	ENST00000640615.1:c.206-1629C>G	-	0	59950	0	HLA-C	0.8	Not in ClinVar	In intronic	5′ss	Shrunk	+82	Do not trigger NMD	Inter-domain region	0	0	-
chr6	31271281	.	A	C	ENST00000640615.1:c.206-1756T>G	-	2	64574	3.09722e-05	HLA-C	0.89	Not in ClinVar	In intronic	3′ss	Shrunk	-51	Do not trigger NMD	Inter-domain region	0	0	-
chr6	31271286	rs41562320	C	T	ENST00000640615.1:c.206-1761G>A	-	0	65482	0	HLA-C	0.99	Not in ClinVar	In intronic	3′ss	Shrunk	-47	Do not trigger NMD	Inter-domain region	0	0	-
chr6	31271311	.	C	T	ENST00000640615.1:c.206-1786G>A	-	0	64472	0	HLA-C	0.97	Not in ClinVar	In intronic	3′ss	Shrunk	-22	Do not trigger NMD	Inter-domain region	0	0	-
chr6	31271312	.	A	T	ENST00000640615.1:c.206-1787T>A	-	1	63906	1.5648e-05	HLA-C	0.94	Not in ClinVar	In intronic	3′ss	Shrunk	-21	Do not trigger NMD	Inter-domain region	0	0	-
chr6	31355321	.	T	C	ENST00000640615.1:c.84A>G	ENSP00000491739.1:p.Arg28Arg	0	110440	0	HLA-B	0.85	Not in ClinVar	synonymous SNV	5′ss	Shrunk	+5	Do not trigger NMD	Inter-domain region	0	0	-
chr6	31576530	rs774257243	A	G	ENST00000449264.2:c.187-4A>G	-	4	143216	2.79298e-05	TNF	0.93	Not in ClinVar	In intronic	3′ss	Extended	-3	No PTC	Inter-domain region	0	0	-
chr6	31740160	.	C	T	ENST00000375755.7:c.-74C>T	-	1	142976	6.99418e-06	MSH5	0.86	Not in ClinVar	5′UTR	5′ss	Shrunk	-62	Not in CDS	-	0	0	-
chr6	31761836	rs1315155376	G	T	ENST00000375755.7:c.2200G>T	ENSP00000364908.3:p.Asp734Tyr	1	143292	6.97876e-06	MSH5	0.8	Not in ClinVar	nonsynonymous SNV	5′ss	Shrunk	-121	PTC by frameshift	-	0	0	-
chr6	31780150	rs769819741	C	T	ENST00000375663.7:c.2929G>A	ENSP00000364815.3:p.Gly977Arg	2	143258	1.39608e-05	VARS	0.92	Not in ClinVar	nonsynonymous SNV	3′ss	Shrunk	-5	PTC in novel exon	-	0	0	-
chr6	31781124	rs1331989851	C	T	ENST00000375663.7:c.2545-1G>A	-	1	143336	6.97661e-06	VARS	0.89	Not in ClinVar	In intronic	3′ss	Shrunk	-1	PTC in novel exon	-	0	0	-
chr6	31781840	rs759033237	G	A	ENST00000375663.7:c.2347+7C>T	-	2	143310	1.39558e-05	VARS	0.98	Not in ClinVar	In intronic	5′ss	Extended	-5	PTC by frameshift	-	0	0	-
chr6	31784190	rs374907221	C	A	ENST00000375663.7:c.1671+24G>T	-	1	143320	6.97739e-06	VARS	0.9	Not in ClinVar	In intronic	5′ss	Extended	-22	PTC by frameshift	-	0	0	-
chr6	31792385	rs766000445	G	A	ENST00000375663.7:c.786+7C>T	-	1	142830	7.00133e-06	VARS	0.8	Not in ClinVar	In intronic	5′ss	Extended	-5	PTC by frameshift	-	0	0	-
chr6	31863768	.	G	T	ENST00000375562.8:c.1886-20C>A	-	1	143250	6.9808e-06	SLC44A4	0.83	Not in ClinVar	In intronic	3′ss	Extended	+18	No PTC	Inter-domain region	0	0	-
chr6	31864884	.	C	T	ENST00000375562.8:c.1732G>A	ENSP00000364712.4:p.Gly578Ser	4	142944	2.7983e-05	SLC44A4	0.81	Not in ClinVar	nonsynonymous SNV	3′ss	Shrunk	-28	PTC by frameshift	-	0	0	-
chr6	31870586	.	C	A	ENST00000375562.8:c.911+17G>T	-	1	143318	6.97749e-06	SLC44A4	0.97	Not in ClinVar	In intronic	5′ss	Extended	-15	No PTC	Choline_transpo	0	0	-
chr6	31870872	rs1385523180	G	C	ENST00000375562.8:c.751C>G	ENSP00000364712.4:p.Leu251Val	1	143256	6.98051e-06	SLC44A4	0.98	Not in ClinVar	nonsynonymous SNV	5′ss	Shrunk	+61	PTC by frameshift	-	0	0	-
chr6	31875838	rs768786299	G	A	ENST00000375562.8:c.242+14C>T	-	6	143196	4.19006e-05	SLC44A4	0.96	Not in ClinVar	In intronic	5′ss	Extended	-12	PTC in novel exon	-	0	0	-
chr6	31877083	rs532108778	C	T	ENST00000375562.8:c.41-1G>A	-	16	143294	0.000111659	SLC44A4	0.95	Not in ClinVar	In intronic	3′ss	Shrunk	-1	PTC by frameshift	-	0	0	-
chr6	31878928	rs766369640	G	A	ENST00000375562.8:c.40+13C>T	-	1	143152	6.98558e-06	SLC44A4	0.89	Not in ClinVar	In intronic	5′ss	Extended	-11	PTC by frameshift	-	0	0	-
chr6	31946975	rs760772738	T	A	ENST00000425368.6:c.299-32T>A	-	19	143180	0.0001327	CFB	0.9	Not in ClinVar	In intronic	3′ss	Extended	-30	No PTC	Sushi	0	0	-
chr6	31947108	rs775697027	G	A	ENST00000425368.6:c.400G>A	ENSP00000416561.2:p.Gly134Ser	1	143172	6.98461e-06	CFB	0.84	Not in ClinVar	nonsynonymous SNV	3′ss	Shrunk	+103	PTC in novel exon	-	0	0	-
chr6	31947301	rs1025211111	G	A	ENST00000425368.6:c.485-47G>A	-	3	143174	2.09535e-05	CFB	0.99	Not in ClinVar	In intronic	3′ss	Extended	-45	No PTC	Sushi	0	0	-
chr6	31947349	rs1236374120	G	A	ENST00000425368.6:c.486G>A	ENSP00000416561.2:p.Ala162Ala	1	143248	6.9809e-06	CFB	0.95	Not in ClinVar	synonymous SNV	3′ss	Shrunk	+3	No PTC	Sushi	0	0	-
chr6	31950960	rs769468345	C	T	ENST00000425368.6:c.1855+16C>T	-	3	143174	2.09535e-05	CFB	0.89	Not in ClinVar	In intronic	5′ss	Extended	+14	PTC by frameshift	-	0	0	-
chr6	31961910	rs1240726362	G	A	ENST00000375394.6:c.920G>A	ENSP00000364543.2:p.Trp307Ter	1	143288	6.97895e-06	SKIV2L	0.94	Not in ClinVar	stopgain	3′ss	Shrunk	+3	No PTC	Inter-domain region	0	0	-
chr6	31962001	.	A	T	ENST00000375394.6:c.1011A>T	ENSP00000364543.2:p.Gly337Gly	0	143302	0	SKIV2L	0.96	Not in ClinVar	synonymous SNV	5′ss	Shrunk	-55	PTC by frameshift	-	0	0	-
chr6	31967002	rs781763471	A	G	ENST00000375394.6:c.2341-2A>G	-	1	143186	6.98392e-06	SKIV2L	1	Pathogenic	In intronic	3′ss	Extended	-1	PTC in novel exon	-	0	0	-
chr6	31968774	.	C	G	ENST00000375394.6:c.3158C>G	ENSP00000364543.2:p.Pro1053Arg	1	143172	6.98461e-06	SKIV2L	1	Not in ClinVar	nonsynonymous SNV	5′ss	Shrunk	-23	PTC by frameshift	-	0	0	-
chr6	31994244	.	G	A	ENST00000428956.6:c.2453-1G>A	-	0	68916	0	C4A	0.95	Not in ClinVar	In intronic	3′ss	Shrunk	+1	PTC in novel exon	-	0	0	-
chr6	31996461	.	G	A	ENST00000428956.6:c.3537G>A	ENSP00000396688.2:p.Leu1179Leu	1	140422	7.12139e-06	C4A	0.9	Not in ClinVar	synonymous SNV	3′ss	Shrunk	+34	PTC in novel exon	-	0	0	-
chr6	31997030	.	G	T	ENST00000428956.6:c.3878G>T	ENSP00000396688.2:p.Gly1293Val	0	27022	0	C4A	1	Not in ClinVar	nonsynonymous SNV	5′ss	Shrunk	-33	No PTC	TED_complement	0	0	-
chr6	32040582	rs1027588145	C	T	ENST00000418967.6:c.1116C>T	ENSP00000408860.2:p.Ser372Ser	1	143364	6.97525e-06	CYP21A2	0.98	Not in ClinVar	synonymous SNV	5′ss	Shrunk	-4	Do not trigger NMD	p450	0	0	-
chr6	32040757	rs774540237	A	G	ENST00000418967.6:c.1208A>G	ENSP00000408860.2:p.His403Arg	2	143342	1.39526e-05	CYP21A2	0.99	Not in ClinVar	nonsynonymous SNV	5′ss	Shrunk	-15	No PTC	p450	0	0	-
chr6	32040860	.	C	A	ENST00000418967.6:c.1223-9C>A	-	1	143344	6.97623e-06	CYP21A2	0.99	Not in ClinVar	In intronic	3′ss	Extended	-7	No PTC	p450	0	0	-
chr6	32041886	.	C	T	ENST00000375244.7:c.12518G>A	ENSP00000364393.3:p.Arg4173Gln	15	91164	0.000164539	TNXB	0.95	Not in ClinVar	nonsynonymous SNV	3′ss	Shrunk	-50	No PTC	Fibrinogen_C	0	0	-
chr6	32042509	.	G	A	ENST00000375244.7:c.12156C>T	ENSP00000364393.3:p.Arg4052Arg	1	142876	6.99908e-06	TNXB	0.95	Not in ClinVar	synonymous SNV	5′ss	Shrunk	+56	PTC by frameshift	-	0	0	-
chr6	32043437	.	C	A	ENST00000375244.7:c.11650G>T	ENSP00000364393.3:p.Ala3884Ser	0	49484	0	TNXB	0.9	Not in ClinVar	nonsynonymous SNV	5′ss	Shrunk	+2	PTC by frameshift	-	0	0	-
chr6	32043902	.	T	C	ENST00000375244.7:c.11387-10A>G	-	19	142958	0.000132906	TNXB	0.9	Not in ClinVar	In intronic	3′ss	Extended	+9	No PTC	Inter-domain region	0	0	-
chr6	32053724	.	G	C	ENST00000375244.7:c.8468-13C>G	-	1	143236	6.98149e-06	TNXB	0.97	Not in ClinVar	In intronic	3′ss	Extended	+12	No PTC	fn3	0	0	-
chr6	32056910	rs201330647	T	C	ENST00000375244.7:c.7826-7A>G	-	3	143014	2.0977e-05	TNXB	0.98	Not in ClinVar	In intronic	3′ss	Extended	+6	No PTC	fn3	0	0	-
chr6	32056922	.	G	C	ENST00000375244.7:c.7826-19C>G	-	1	143236	6.98149e-06	TNXB	0.97	Not in ClinVar	In intronic	3′ss	Extended	+18	No PTC	fn3	0	0	-
chr6	32084597	rs376549467	G	A	ENST00000375244.7:c.3261C>T	ENSP00000364393.3:p.Gly1087Gly	1	143256	6.98051e-06	TNXB	0.87	Not in ClinVar	synonymous SNV	5′ss	Shrunk	+186	No PTC	fn3,DUF2369	0	0	-
chr6	32665023	rs188170056	C	T	ENST00000399084.5:c.154G>A	ENSP00000382034.1:p.Gly52Arg	0	130484	0	HLA-DQB1	0.98	Not in ClinVar	nonsynonymous SNV	3′ss	Shrunk	-46	PTC in novel exon	-	0	0	-
chr6	32830708	rs1278278715	G	A	ENST00000374899.8:c.1371C>T	ENSP00000364034.4:p.Gly457Gly	1	143280	6.97934e-06	TAP2	0.99	Not in ClinVar	synonymous SNV	5′ss	Shrunk	+92	PTC by frameshift	-	0	0	-
chr6	32835321	rs374491118	T	C	ENST00000374899.8:c.778A>G	ENSP00000364034.4:p.Met260Val	1	143246	6.981e-06	TAP2	0.88	Uncertain_significance	nonsynonymous SNV	5′ss	Shrunk	+168	No PTC	ABC_membrane	0	0	-
chr6	32842774	rs907882564	C	T	ENST00000374881.2:c.293G>A	ENSP00000364015.2:p.Arg98Gln	1	143320	6.97739e-06	PSMB8	0.8	Not in ClinVar	nonsynonymous SNV	3′ss	Shrunk	-11	PTC in novel exon	-	0	0	-
chr6	32850278	.	T	C	ENST00000354258.4:c.1428+42A>G	-	1	143306	6.97807e-06	TAP1	0.9	Not in ClinVar	In intronic	5′ss	Extended	-41	PTC in novel exon	-	0	0	-
chr6	32852252	rs757719053	C	T	ENST00000354258.4:c.894-13G>A	-	1	142934	6.99624e-06	TAP1	0.99	Not in ClinVar	In intronic	3′ss	Extended	+11	PTC by frameshift	-	0	0	-
chr6	32853236	rs1303943699	C	A	ENST00000354258.4:c.581G>T	ENSP00000346206.4:p.Gly194Val	1	143326	6.9771e-06	TAP1	0.98	Not in ClinVar	nonsynonymous SNV	5′ss	Shrunk	+199	PTC by frameshift	-	0	0	-
chr6	33163815	.	G	C	ENST00000374708.8:c.4816C>G	ENSP00000363840.4:p.Gln1606Glu	1	143290	6.97885e-06	COL11A2	0.92	Not in ClinVar	nonsynonymous SNV	3′ss	Shrunk	-4	No PTC	COLFI	0	0	-
chr6	33168521	rs1206475365	G	A	ENST00000374708.8:c.3700C>T	ENSP00000363840.4:p.Arg1234Ter	1	143186	6.98392e-06	COL11A2	0.98	Not in ClinVar	stopgain	5′ss	Shrunk	+4	PTC by frameshift	-	0	0	-
chr6	33169407	rs558644599	G	A	ENST00000374708.8:c.3516C>T	ENSP00000363840.4:p.Gly1172Gly	3	143262	2.09407e-05	COL11A2	0.98	Not in ClinVar	synonymous SNV	5′ss	Shrunk	+26	PTC by frameshift	-	0	0	-
chr6	33175566	rs1390593412	C	A	ENST00000374708.8:c.2118+8G>T	-	1	143286	6.97905e-06	COL11A2	0.98	Not in ClinVar	In intronic	5′ss	Extended	-6	No PTC	Collagen	0	0	-
chr6	33175580	rs557164706	G	A	ENST00000374708.8:c.2112C>T	ENSP00000363840.4:p.Gly704Gly	2	143102	1.3976e-05	COL11A2	0.98	Not in ClinVar	synonymous SNV	5′ss	Shrunk	+8	PTC by frameshift	-	0	0	-
chr6	33179723	rs749620886	G	A	ENST00000374708.8:c.1184C>T	ENSP00000363840.4:p.Ala395Val	1	143110	6.98763e-06	COL11A2	0.92	Not in ClinVar	nonsynonymous SNV	5′ss	Shrunk	+6	No PTC	Inter-domain region	0	0	-
chr6	33304223	rs188271218	A	T	ENST00000434618.6:c.1211-6T>A	-	2	143194	1.39671e-05	TAPBP	0.86	Not in ClinVar	In intronic	3′ss	Extended	+4	PTC in novel exon	-	0	0	-
chr6	33454773	rs1388691559	C	T	ENST00000629380.2:c.*2867C>T	-	2	143138	1.39725e-05	SYNGAP1	0.88	Not in ClinVar	3′UTR	5′ss	Shrunk	-2770	Not in CDS	-	0	0	-
chr6	35459323	rs878854342	G	A	ENST00000229769.2:c.1114-8G>A	-	1	142988	6.99359e-06	FANCE	0.99	Conflicting_interpretations_of_pathogenicity	In intronic	3′ss	Extended	-6	PTC in novel exon	-	0	0	-
chr6	35509234	rs150480343	C	A	ENST00000229771.10:c.797G>T	ENSP00000229771.6:p.Gly266Val	156	143238	0.0010891	TULP1	0.83	Uncertain_significance	nonsynonymous SNV	5′ss	Shrunk	+27	No PTC	Inter-domain region	2	0	-
chr6	35511813	rs774335751	C	T	ENST00000229771.10:c.191-7G>A	-	1	143162	6.98509e-06	TULP1	0.8	Not in ClinVar	In intronic	3′ss	Extended	+5	PTC in novel exon	-	0	0	-
chr6	35642847	.	G	C	ENST00000536438.5:c.-19-4C>G	-	1	143120	6.98714e-06	FKBP5	0.96	Not in ClinVar	In intronic	3′ss	Extended	+3	Not in CDS(5′UTR)	-	0	0	-
chr6	35982206	.	G	C	ENST00000490799.5:c.943-3C>G	-	1	143136	6.98636e-06	SLC26A8	0.81	Not in ClinVar	In intronic	3′ss	Extended	+2	PTC in novel exon	-	0	0	-
chr6	42963063	.	G	A	ENST00000372808.3:c.452-9G>A	-	1	143170	6.9847e-06	GNMT	1	Not in ClinVar	In intronic	3′ss	Extended	-7	PTC in novel exon	-	0	0	-
chr6	42963580	rs944237418	G	A	ENST00000372808.3:c.762G>A	ENSP00000361894.3:p.Thr254Thr	3	143270	2.09395e-05	GNMT	0.81	Not in ClinVar	synonymous SNV	3′ss	Shrunk	+47	Do not trigger NMD	Inter-domain region	0	0	-
chr6	42964933	.	T	C	ENST00000304611.12:c.2667-4A>G	-	1	143284	6.97915e-06	PEX6	0.99	Uncertain_significance	In intronic	3′ss	Extended	+3	No PTC	Inter-domain region	0	0	-
chr6	43009373	rs755300874	A	G	ENST00000485511.5:c.1303A>G	ENSP00000417963.1:p.Ile435Val	1	143210	6.98275e-06	PPP2R5D	0.89	Not in ClinVar	nonsynonymous SNV	5′ss	Shrunk	-77	PTC by frameshift	-	0	0	-
chr6	43038729	rs892011394	C	T	ENST00000535468.1:c.4693-37G>A	-	3	143202	2.09494e-05	CUL7	0.88	Not in ClinVar	In intronic	3′ss	Extended	+35	PTC in novel exon	-	0	0	-
chr6	43040756	rs1375210821	A	C	ENST00000535468.1:c.4059-10T>G	-	2	143292	1.39575e-05	CUL7	0.98	Not in ClinVar	In intronic	3′ss	Extended	+9	No PTC	Inter-domain region	0	0	-
chr6	43044807	rs771343542	G	A	ENST00000535468.1:c.3369C>T	ENSP00000438788.1:p.Gly1123Gly	1	143294	6.97866e-06	CUL7	0.99	Not in ClinVar	synonymous SNV	5′ss	Shrunk	+57	No PTC	Inter-domain region	0	0	-
chr6	43047108	.	C	T	ENST00000535468.1:c.2422-1G>A	-	1	143152	6.98558e-06	CUL7	0.99	Not in ClinVar	In intronic	3′ss	Shrunk	-1	PTC in novel exon	-	0	0	-
chr6	43050310	rs147064388	A	C	ENST00000535468.1:c.1574T>G	ENSP00000438788.1:p.Val525Gly	34	143264	0.000237324	CUL7	0.8	Not in ClinVar	nonsynonymous SNV	5′ss	Shrunk	+51	No PTC	Cul7	0	0	-
chr6	43051080	rs779451418	C	T	ENST00000535468.1:c.1373G>A	ENSP00000438788.1:p.Arg458Gln	2	143278	1.39589e-05	CUL7	0.99	Not in ClinVar	nonsynonymous SNV	3′ss	Shrunk	-390	No PTC	Cul7	0	0	-
chr6	43051348	rs1460868360	A	C	ENST00000535468.1:c.1105T>G	ENSP00000438788.1:p.Leu369Val	1	141814	7.05149e-06	CUL7	0.96	Not in ClinVar	nonsynonymous SNV	5′ss	Shrunk	+381	No PTC	Cul7	0	0	-
chr6	43051409	rs993647881	C	T	ENST00000535468.1:c.1044G>A	ENSP00000438788.1:p.Leu348Leu	1	143266	6.98002e-06	CUL7	0.9	Not in ClinVar	synonymous SNV	3′ss	Shrunk	-61	PTC in novel exon	-	0	0	-
chr6	43051416	.	G	T	ENST00000535468.1:c.1037C>A	ENSP00000438788.1:p.Ser346Ter	2	143282	1.39585e-05	CUL7	0.83	Not in ClinVar	stopgain	3′ss	Shrunk	-54	No PTC	Cul7	0	0	-
chr6	43053756	rs1319639281	G	A	ENST00000535468.1:c.103C>T	ENSP00000438788.1:p.His35Tyr	1	143312	6.97778e-06	CUL7	0.95	Not in ClinVar	nonsynonymous SNV	5′ss	Shrunk	+47	PTC by frameshift	-	0	0	-
chr6	43517135	rs1309369908	A	T	ENST00000607635.2:c.26A>T	ENSP00000496683.1:p.Glu9Val	1	143222	6.98217e-06	POLR1C	0.99	Not in ClinVar	nonsynonymous SNV	5′ss	Shrunk	-45	No PTC	Inter-domain region	0	0	-
chr6	43576295	rs911192656	G	T	ENST00000372236.8:c.-150G>T	-	4	143320	2.79096e-05	POLH	0.96	Not in ClinVar	5′UTR	5′ss	Shrunk	-147	Not in CDS	-	0	0	-
chr6	44303432	.	G	C	ENST00000244571.4:c.2008-9C>G	-	1	143316	6.97759e-06	AARS2	1	Not in ClinVar	In intronic	3′ss	Extended	+8	PTC in novel exon	-	0	0	-
chr6	44305227	rs1165750877	G	C	ENST00000244571.4:c.1435-29C>G	-	1	143358	6.97554e-06	AARS2	0.98	Not in ClinVar	In intronic	3′ss	Extended	+28	PTC in novel exon	-	0	0	-
chr6	44310457	.	G	C	ENST00000244571.4:c.750-14C>G	-	1	143354	6.97574e-06	AARS2	0.95	Not in ClinVar	In intronic	3′ss	Extended	+13	PTC in novel exon	-	0	0	-
chr6	46710668	rs1230326775	T	C	ENST00000537365.1:c.664-10A>G	-	1	143308	6.97798e-06	PLA2G7	1	Not in ClinVar	In intronic	3′ss	Extended	+9	PTC in novel exon	-	0	0	-
chr6	47574252	.	G	T	ENST00000359314.5:c.729+1G>T	-	1	143264	6.98012e-06	CD2AP	0.85	Not in ClinVar	In intronic	5′ss	Shrunk	-1	PTC by frameshift	-	0	0	-
chr6	49440264	rs200055428	A	C	ENST00000274813.3:c.1898T>G	ENSP00000274813.3:p.Val633Gly	1	143262	6.98022e-06	MUT	0.93	Pathogenic/Likely_pathogenic	nonsynonymous SNV	5′ss	Shrunk	+59	PTC by frameshift	-	0	0	-
chr6	49444628	rs1403805254	T	C	ENST00000274813.3:c.1676+11A>G	-	4	143258	2.79217e-05	MUT	0.99	Not in ClinVar	In intronic	5′ss	Extended	-10	PTC in novel exon	-	0	0	-
chr6	49444642	rs1289671563	G	A	ENST00000274813.3:c.1673C>T	ENSP00000274813.3:p.Ala558Val	1	143056	6.99027e-06	MUT	1	Not in ClinVar	nonsynonymous SNV	5′ss	Shrunk	+5	PTC by frameshift	-	0	0	-
chr6	49451724	rs777031588	T	C	ENST00000274813.3:c.1084-10A>G	-	4	143234	2.79263e-05	MUT	0.98	Conflicting_interpretations_of_pathogenicity	In intronic	3′ss	Extended	+9	PTC in novel exon	-	0	0	-
chr6	49459108	rs776108716	T	C	ENST00000274813.3:c.359A>G	ENSP00000274813.3:p.Asn120Ser	1	143282	6.97924e-06	MUT	0.84	Not in ClinVar	nonsynonymous SNV	5′ss	Shrunk	+27	No PTC	MM_CoA_mutase	0	0	-
chr6	51649230	rs373424543	A	C	ENST00000371117.7:c.11175-10T>G	-	15	143296	0.000104678	PKHD1	1	Likely_benign	In intronic	3′ss	Extended	+9	No PTC	Inter-domain region	1	0	-
chr6	52010338	rs1375847774	T	C	ENST00000371117.7:c.5722A>G	ENSP00000360158.3:p.Ile1908Val	1	143276	6.97954e-06	PKHD1	0.93	Not in ClinVar	nonsynonymous SNV	5′ss	Shrunk	+30	No PTC	Inter-domain region	0	0	-
chr6	52035735	rs1182782683	A	T	ENST00000371117.7:c.3098-14T>A	-	1	143310	6.97788e-06	PKHD1	0.89	Not in ClinVar	In intronic	3′ss	Extended	+12	No PTC	TIG	0	0	-
chr6	52043153	rs1214721337	T	C	ENST00000371117.7:c.2822-19A>G	-	1	143224	6.98207e-06	PKHD1	0.85	Not in ClinVar	In intronic	3′ss	Extended	+18	PTC in novel exon	-	0	0	-
chr6	52055734	rs1279111490	A	C	ENST00000371117.7:c.1694-5T>G	-	1	143320	6.97739e-06	PKHD1	0.98	Not in ClinVar	In intronic	3′ss	Extended	+4	PTC in novel exon	-	0	0	-
chr6	52423948	rs1286302392	A	G	ENST00000635760.1:c.-259A>G	-	1	143300	6.97837e-06	EFHC1	0.85	Not in ClinVar	synonymous SNV	3′ss	Shrunk	+3	Not in CDS(5′UTR)	-	0	0	-
chr6	52454093	rs1474732351	A	G	ENST00000635760.1:c.400-2A>G	-	1	143252	6.98071e-06	EFHC1	0.91	Not in ClinVar	In intronic	3′ss	Extended	-1	PTC in novel exon	-	0	0	-
chr6	52464881	rs746820461	C	G	ENST00000635760.1:c.593-14C>G	-	1	143254	6.98061e-06	EFHC1	1	Not in ClinVar	In intronic	3′ss	Extended	-13	PTC in novel exon	-	0	0	-
chr6	52465088	.	C	T	ENST00000635760.1:c.786C>T	ENSP00000489765.1:p.Ser262Ser	1	143242	6.98119e-06	EFHC1	0.81	Not in ClinVar	synonymous SNV	5′ss	Shrunk	-29	PTC by frameshift	-	0	0	-
chr6	53037947	.	C	A	ENST00000350082.9:c.148G>T	ENSP00000263043.7:p.Glu50Ter	1	143210	6.98275e-06	ICK	0.87	Not in ClinVar	stopgain	5′ss	Shrunk	+10	PTC by frameshift	-	0	0	-
chr6	56592354	.	T	C	ENST00000312431.10:c.5960A>G	ENSP00000307959.7:p.Asn1987Ser	10	143256	6.98051e-05	DST	0.85	Uncertain_significance	nonsynonymous SNV	3′ss	Shrunk	-5	PTC in novel exon	-	0	0	-
chr6	56624484	rs765770845	T	C	ENST00000312431.10:c.4416+46A>G	-	5	143276	3.48977e-05	DST	0.93	Not in ClinVar	In intronic	5′ss	Extended	-45	No PTC	Inter-domain region	0	0	-
chr6	56851621	.	A	T	ENST00000312431.10:c.4-17T>A	-	0	143330	0	DST	0.88	Not in ClinVar	In intronic	3′ss	Extended	+15	PTC in novel exon	-	0	0	-
chr6	57221937	rs1247282101	C	A	ENST00000468148.5:c.-277G>T	-	2	143328	1.3954e-05	RAB23	0.91	Not in ClinVar	5′UTR	5′ss	Shrunk	+213	Not in CDS	-	0	0	-
chr6	64436269	.	T	C	ENST00000503581.5:c.5836-4A>G	-	4	142952	2.79814e-05	EYS	0.86	Not in ClinVar	In intronic	3′ss	Extended	+3	No PTC	Inter-domain region	0	0	-
chr6	64822823	rs1303686019	C	T	ENST00000503581.5:c.2993-1G>A	-	1	142936	6.99614e-06	EYS	0.97	Not in ClinVar	In intronic	3′ss	Shrunk	-1	PTC in novel exon	-	0	0	-
chr6	64902221	.	C	T	ENST00000503581.5:c.2739-1G>A	-	1	143172	6.98461e-06	EYS	0.97	Not in ClinVar	In intronic	3′ss	Shrunk	-1	PTC in novel exon	-	0	0	-
chr6	65057737	.	A	C	ENST00000503581.5:c.2024-10T>G	-	2	134592	1.48597e-05	EYS	1	Not in ClinVar	In intronic	3′ss	Extended	+9	No PTC	EGF,EGF_CA,hEGF	0	0	-
chr6	65405319	.	C	T	ENST00000503581.5:c.911G>A	ENSP00000424243.1:p.Trp304Ter	0	140374	0	EYS	0.84	Not in ClinVar	stopgain	3′ss	Shrunk	-50	PTC in novel exon	-	0	0	-
chr6	69700809	rs561540830	T	C	ENST00000650107.1:c.925A>G	ENSP00000497124.1:p.Met309Val	5	142612	3.50602e-05	LMBRD1	0.81	Not in ClinVar	nonsynonymous SNV	3′ss	Shrunk	-61	PTC by frameshift	-	0	0	-
chr6	70241455	rs1210488334	C	T	ENST00000357250.10:c.1999-1G>A	-	1	143296	6.97856e-06	COL9A1	0.91	Not in ClinVar	In intronic	3′ss	Shrunk	-1	PTC in novel exon	-	0	0	-
chr6	70256822	rs755976129	C	T	ENST00000357250.10:c.1450-1G>A	-	2	142934	1.39925e-05	COL9A1	0.99	Not in ClinVar	In intronic	3′ss	Shrunk	-1	PTC in novel exon	-	0	0	-
chr6	70270404	rs939156297	A	C	ENST00000357250.10:c.1144-37T>G	-	1	143294	6.97866e-06	COL9A1	0.96	Not in ClinVar	In intronic	3′ss	Extended	+36	PTC in novel exon	-	0	0	-
chr6	73482592	rs149727324	A	G	ENST00000498286.5:c.1609A>G	ENSP00000419561.1:p.Ile537Val	7	143220	4.88759e-05	MTO1	0.95	Uncertain_significance	nonsynonymous SNV	5′ss	Shrunk	-29	PTC by frameshift	-	0	0	-
chr6	73497764	.	A	G	ENST00000498286.5:c.1785A>G	ENSP00000419561.1:p.Gln595Gln	821	143304	0.00572908	MTO1	0.81	Benign	synonymous SNV	3′ss	Shrunk	+29	PTC in novel exon	-	3	3	0.14±0.05
chr6	73497770	.	A	G	ENST00000498286.5:c.1791A>G	ENSP00000419561.1:p.Gln597Gln	1	143332	6.97681e-06	MTO1	0.97	Not in ClinVar	synonymous SNV	3′ss	Shrunk	+35	PTC in novel exon	-	0	0	-
chr6	73636670	rs754686760	A	T	ENST00000355773.5:c.651T>A	ENSP00000348019.5:p.Ser217Ser	2	143340	1.39528e-05	SLC17A5	0.94	Not in ClinVar	synonymous SNV	3′ss	Shrunk	-39	No PTC	Inter-domain region	0	0	-
chr6	75101654	rs1389854193	C	T	ENST00000322507.12:c.8470-1G>A	-	1	143276	6.97954e-06	COL12A1	0.97	Not in ClinVar	In intronic	3′ss	Shrunk	-1	PTC by frameshift	-	0	0	-
chr6	75102603	rs1393238765	T	A	ENST00000322507.12:c.8409A>T	ENSP00000325146.8:p.Gly2803Gly	1	143278	6.97944e-06	COL12A1	0.88	Not in ClinVar	synonymous SNV	5′ss	Shrunk	+8	PTC by frameshift	-	0	0	-
chr6	75113748	rs1033345299	T	C	ENST00000322507.12:c.7698-4A>G	-	1	141514	7.06644e-06	COL12A1	0.84	Not in ClinVar	In intronic	3′ss	Extended	+3	No PTC	Inter-domain region	0	0	-
chr6	75152044	rs1369556245	T	C	ENST00000322507.12:c.3836-13A>G	-	2	143260	1.39606e-05	COL12A1	0.99	Not in ClinVar	In intronic	3′ss	Extended	+12	No PTC	VWA	0	0	-
chr6	75152369	.	C	A	ENST00000322507.12:c.3679G>T	ENSP00000325146.8:p.Glu1227Ter	1	143248	6.9809e-06	COL12A1	0.89	Not in ClinVar	stopgain	5′ss	Shrunk	+38	PTC by frameshift	-	1	0	-
chr6	75181215	.	T	C	ENST00000322507.12:c.1892-4A>G	-	1	13574	7.36703e-05	COL12A1	0.95	Not in ClinVar	In intronic	3′ss	Extended	+3	No PTC	fn3	0	0	-
chr6	75189293	.	C	T	ENST00000322507.12:c.747G>A	ENSP00000325146.8:p.Thr249Thr	1	143102	6.98802e-06	COL12A1	0.93	Not in ClinVar	synonymous SNV	3′ss	Shrunk	-90	No PTC	VWA	0	0	-
chr6	75189344	rs267601124	C	T	ENST00000322507.12:c.696G>A	ENSP00000325146.8:p.Thr232Thr	2	143056	1.39805e-05	COL12A1	0.82	Not in ClinVar	synonymous SNV	3′ss	Shrunk	-39	No PTC	VWA	0	0	-
chr6	75817498	.	C	G	ENST00000369981.7:c.-47-3C>G	-	4	143200	2.7933e-05	MYO6	1	Not in ClinVar	In intronic	3′ss	Extended	-2	Not in CDS(5′UTR)	-	0	0	-
chr6	75835898	.	C	G	ENST00000369981.7:c.498-3C>G	-	1	143186	6.98392e-06	MYO6	0.94	Not in ClinVar	In intronic	3′ss	Extended	-2	PTC in novel exon	-	0	0	-
chr6	75841368	.	A	G	ENST00000369981.7:c.806A>G	ENSP00000358998.4:p.Asp269Gly	1	143246	6.981e-06	MYO6	0.82	Not in ClinVar	nonsynonymous SNV	5′ss	Shrunk	-11	PTC by frameshift	-	0	0	-
chr6	75890261	rs1185813203	C	T	ENST00000369981.7:c.2863C>T	ENSP00000358998.4:p.Arg955Trp	1	143164	6.985e-06	MYO6	0.97	Not in ClinVar	nonsynonymous SNV	5′ss	Shrunk	-6	No PTC	Inter-domain region	0	0	-
chr6	75908492	rs771796714	A	G	ENST00000369981.7:c.3311-4A>G	-	1	143162	6.98509e-06	MYO6	0.93	Not in ClinVar	In intronic	3′ss	Extended	-3	No PTC	Inter-domain region	0	0	-
chr6	76005436	rs1363852894	T	C	ENST00000369950.7:c.986A>G	ENSP00000358966.3:p.Lys329Arg	2	143306	1.39561e-05	IMPG1	1	Not in ClinVar	nonsynonymous SNV	3′ss	Shrunk	-99	No PTC	Inter-domain region	0	0	-
chr6	78946877	rs1367700810	G	C	ENST00000275034.4:c.4207-3C>G	-	1	142664	7.00948e-06	PHIP	0.98	Not in ClinVar	In intronic	3′ss	Extended	+2	PTC in novel exon	-	0	0	-
chr6	80106841	rs1003711114	C	T	ENST00000320393.8:c.148C>T	ENSP00000318351.5:p.Gln50Ter	1	143320	6.97739e-06	BCKDHB	0.93	Not in ClinVar	stopgain	5′ss	Shrunk	-50	PTC by frameshift	-	0	0	-
chr6	80200935	rs147719822	G	A	ENST00000320393.8:c.744G>A	ENSP00000318351.5:p.Ala248Ala	36	142512	0.00025261	BCKDHB	0.93	Conflicting_interpretations_of_pathogenicity	synonymous SNV	3′ss	Shrunk	+3	No PTC	Inter-domain region	1	0	-
chr6	83166082	.	G	T	ENST00000513973.5:c.*3152C>A	-	1	143238	6.98139e-06	PGM3	0.96	Not in ClinVar	3′UTR	3′ss	Shrunk	-3243	Not in CDS	-	0	0	-
chr6	83174358	.	C	A	ENST00000513973.5:c.1242+16G>T	-	1	143300	6.97837e-06	PGM3	0.8	Not in ClinVar	In intronic	5′ss	Extended	-14	PTC by frameshift	-	0	0	-
chr6	84089093	rs115132479	A	G	ENST00000257776.4:c.230A>G	ENSP00000257776.4:p.Asn77Ser	3	143302	2.09348e-05	MRAP2	0.82	Not in ClinVar	nonsynonymous SNV	3′ss	Shrunk	+3	No PTC	Inter-domain region	0	0	-
chr6	84763423	rs1411560450	C	A	ENST00000606784.5:c.-183+1G>T	-	1	143336	6.97661e-06	TBX18	0.84	Not in ClinVar	In intronic	5′ss	Shrunk	+1	Not in CDS(5′UTR)	-	0	0	-
chr6	85536932	rs1475452583	T	C	ENST00000346348.7:c.1317-8A>G	-	1	143238	6.98139e-06	SNX14	0.85	Not in ClinVar	In intronic	3′ss	Extended	+7	PTC in novel exon	-	0	0	-
chr6	87518708	.	T	C	ENST00000369536.9:c.1337A>G	ENSP00000358549.5:p.Lys446Arg	1	143220	6.98227e-06	RARS2	0.99	Not in ClinVar	nonsynonymous SNV	3′ss	Shrunk	-32	PTC by frameshift	-	0	0	-
chr6	87542009	.	C	T	ENST00000369536.9:c.536-15G>A	-	7	143038	4.8938e-05	RARS2	1	Not in ClinVar	In intronic	3′ss	Extended	+13	PTC in novel exon	-	0	0	-
chr6	89938358	rs1410698142	C	T	ENST00000537989.5:c.1837-8G>A	-	1	143248	6.9809e-06	BACH2	0.88	Not in ClinVar	In intronic	3′ss	Extended	+6	No PTC	bZIP_Maf,bZIP_2,bZIP_1	0	0	-
chr6	90547391	rs1193221095	T	C	ENST00000369332.7:c.1081-4A>G	-	1	143268	6.97993e-06	MAP3K7	0.9	Not in ClinVar	In intronic	3′ss	Extended	+3	No PTC	Inter-domain region	0	0	-
chr6	99464608	rs1214719699	T	C	ENST00000500704.6:c.1304A>G	ENSP00000424372.1:p.Asp435Gly	1	143310	6.97788e-06	USP45	0.98	Not in ClinVar	nonsynonymous SNV	5′ss	Shrunk	+5	PTC by frameshift	-	0	0	-
chr6	99464729	rs761613181	A	T	ENST00000500704.6:c.1183T>A	ENSP00000424372.1:p.Trp395Arg	1	143282	6.97924e-06	USP45	0.91	Not in ClinVar	nonsynonymous SNV	3′ss	Shrunk	-20	PTC in novel exon	-	0	0	-
chr6	99510239	rs1325918878	A	C	ENST00000500704.6:c.-10-9T>G	-	1	143228	6.98188e-06	USP45	0.94	Not in ClinVar	In intronic	3′ss	Extended	+8	Not in CDS(5′UTR)	-	0	0	-
chr6	99510240	rs371559851	T	C	ENST00000500704.6:c.-10-10A>G	-	5	143230	3.49089e-05	USP45	0.95	Not in ClinVar	In intronic	3′ss	Extended	+9	Not in CDS(5′UTR)	-	0	0	-
chr6	104772078	rs972832618	T	C	ENST00000262903.8:c.1865-4A>G	-	1	143248	6.9809e-06	HACE1	0.98	Not in ClinVar	In intronic	3′ss	Extended	+3	No PTC	HECT	0	0	-
chr6	104849145	rs1240650191	T	C	ENST00000262903.8:c.323A>G	ENSP00000262903.4:p.Asn108Ser	1	143306	6.97807e-06	HACE1	0.9	Not in ClinVar	nonsynonymous SNV	5′ss	Shrunk	+4	PTC by frameshift	-	0	0	-
chr6	105116705	rs774921777	T	C	ENST00000314641.9:c.812A>G	ENSP00000313172.5:p.Asp271Gly	3	143320	2.09322e-05	BVES	0.91	Not in ClinVar	nonsynonymous SNV	5′ss	Shrunk	+5	PTC by frameshift	-	0	0	-
chr6	106629349	.	C	A	ENST00000369063.7:c.-328G>T	-	1	143206	6.98295e-06	RTN4IP1	0.99	Not in ClinVar	5′UTR	5′ss	Shrunk	+603	Not in CDS	-	0	0	-
chr6	106652284	.	C	G	ENST00000369046.8:c.633C>G	ENSP00000358042.4:p.Ser211Arg	1	143278	6.97944e-06	QRSL1	0.91	Not in ClinVar	nonsynonymous SNV	5′ss	Shrunk	-101	PTC by frameshift	-	0	0	-
chr6	106663183	rs1178273284	C	T	ENST00000369046.8:c.1364C>T	ENSP00000358042.4:p.Ala455Val	1	143262	6.98022e-06	QRSL1	0.98	Not in ClinVar	nonsynonymous SNV	5′ss	Shrunk	-4	Do not trigger NMD	Amidase	0	0	-
chr6	107871707	.	G	C	ENST00000369002.8:c.2280C>G	ENSP00000357998.4:p.Asp760Glu	1	143266	6.98002e-06	SEC63	1	Not in ClinVar	nonsynonymous SNV	5′ss	Shrunk	+3952	No PTC	Inter-domain region	0	0	-
chr6	109376116	rs1265838441	T	C	ENST00000310786.9:c.332-4A>G	-	1	143224	6.98207e-06	CD164	1	Not in ClinVar	In intronic	3′ss	Extended	+3	No PTC	Inter-domain region	0	0	-
chr6	109377975	rs370093477	T	C	ENST00000310786.9:c.260-4A>G	-	2	143208	1.39657e-05	CD164	0.99	Not in ClinVar	In intronic	3′ss	Extended	+3	No PTC	Inter-domain region	0	0	-
[truncated: 3,658 more rows]
