# Supplementary material for: Pervasive occurrence of splice-site-creating mutations and their possible involvement in genetic disorders
Source: NPJ Genom Med. 2022 Mar 18;7:22. doi: 10.1038/s41525-022-00294-0 (PMC8933504; doi:10.1038/s41525-022-00294-0)
Supplement: Supplementary file 3 — Supplementary Table 2 [file 41525_2022_294_MOESM3_ESM.xlsx]

## Sheet: Table 2
Supplementary Table 2. List of the 434 ciliopathy-related genes.
Gene	ENSEMBL ID	Ciliopathy gene	References
ADCY3	ENSG00000138031.14	Candidate	[27]
ADCY6	ENSG00000174233.11	Established	[27]
AHI1	ENSG00000135541.20	Established	[27]
AK7	ENSG00000140057.8	Established	[27]
AKAP9	ENSG00000127914.16	Candidate	[27]
ALMS1	ENSG00000116127.17	Established	[27]
ANKRD26	ENSG00000107890.16	Candidate	[27]
ANKS3	ENSG00000168096.14	Established	[27]
ANKS6	ENSG00000165138.17	Established	[27]
ANO2	ENSG00000047617.14	Candidate	[27]
ARF4	ENSG00000168374.10	Candidate	[27]
ARL13B	ENSG00000169379.15	Established	[27]
ARL2	ENSG00000213465.7	Candidate	[27]
ARL2BP	ENSG00000102931.7	Established	[27]
ARL3	ENSG00000138175.8	Established	[27]
ARL6	ENSG00000113966.9	Established	[27]
ARMC4	ENSG00000169126.15	Established	[27]
ASAP1	ENSG00000153317.14	Candidate	[27]
ATXN10	ENSG00000130638.15	Established	[27]
AURKA	ENSG00000087586.17	Candidate	[27]
B9D1	ENSG00000108641.14	Established	[27]
B9D2	ENSG00000123810.7	Established	[27]
BBIP1	ENSG00000214413.7	Established	[27]
BBS1	ENSG00000174483.19	Established	[27]
BBS2	ENSG00000125124.11	Established	[27]
BBS4	ENSG00000140463.13	Established	[27]
BBS5	ENSG00000163093.11	Established	[27]
BBS7	ENSG00000138686.9	Established	[27]
BBS9	ENSG00000122507.20	Established	[27]
BBS10	ENSG00000179941.6	Established	[27]
BBS12	ENSG00000181004.9	Established	[27]
C2CD3	ENSG00000168014.16	Established	[27]
CACNA1I	ENSG00000100346.17	Candidate	[29]
CATIP	ENSG00000158428.3	Candidate	[27]
CBY1	ENSG00000100211.10	Candidate	[27]
CC2D2A	ENSG00000048342.15	Established	[27]
CCDC13	ENSG00000244607.5	Candidate	[27]
CCDC14	ENSG00000175455.14	Candidate	[27]
CCDC18	ENSG00000122483.17	Candidate	[27]
CCDC22	ENSG00000101997.12	Candidate	[27]
CCDC39	ENSG00000145075.11	Established	[27]
CCDC40	ENSG00000141519.14	Established	[27]
CCDC63	ENSG00000173093.12	Candidate	[27]
CCDC65	ENSG00000139537.10	Established	[27]
CCDC66	ENSG00000180376.16	Candidate	[27]
CCDC103	ENSG00000167131.16	Established	[27]
CCDC112	ENSG00000164221.12	Candidate	[27]
CCDC114	ENSG00000105479.15	Established	[27]
CCDC151	ENSG00000198003.11	Established	[27]
CCDC28B	ENSG00000160050.14	Established	[27]
CCDC88A	ENSG00000115355.15	Candidate	[27]
CCNO	ENSG00000152669.8	Established	[27]
CDK5RAP2	ENSG00000136861.17	Candidate	[27]
CDKL5	ENSG00000008086.10	Candidate	[27]
CELSR2	ENSG00000143126.7	Established	[33]
CENPF	ENSG00000117724.12	Established	[27]
CENPJ	ENSG00000151849.14	Candidate	[27]
CEP19	ENSG00000174007.7	Established	[27]
CEP41	ENSG00000106477.18	Established	[27]
CEP63	ENSG00000182923.16	Candidate	[27]
CEP72	ENSG00000112877.7	Candidate	[27]
CEP76	ENSG00000101624.10	Candidate	[27]
CEP78	ENSG00000148019.12	Established	[27]
CEP83	ENSG00000173588.14	Established	[27]
CEP89	ENSG00000121289.17	Candidate	[27]
CEP97	ENSG00000182504.10	Candidate	[27]
CEP104	ENSG00000116198.12	Established	[27]
CEP120	ENSG00000168944.15	Established	[27]
CEP128	ENSG00000100629.16	Candidate	[27]
CEP131	ENSG00000141577.13	Candidate	[27]
CEP135	ENSG00000174799.10	Candidate	[27]
CEP152	ENSG00000103995.13	Candidate	[27]
CEP162	ENSG00000135315.11	Candidate	[27]
CEP164	ENSG00000110274.14	Established	[27]
CEP170	ENSG00000143702.15	Candidate	[27]
CEP192	ENSG00000101639.18	Candidate	[27]
CEP250	ENSG00000126001.15	Candidate	[27]
CEP290	ENSG00000198707.14	Established	[27]
CEP350	ENSG00000135837.15	Candidate	[27]
CETN1	ENSG00000177143.4	Candidate	[27]
CETN2	ENSG00000147400.8	Candidate	[27]
CETN3	ENSG00000153140.8	Candidate	[27]
CFAP20	ENSG00000070761.7	Candidate	[27]
CFAP36	ENSG00000163001.11	Candidate	[27]
CFAP52	ENSG00000166596.14	Established	[27]
CFAP53	ENSG00000172361.5	Established	[27]
CFAP54	ENSG00000188596.9	Candidate	[27]
CFAP57	ENSG00000243710.7	Candidate	[27]
CFAP58	ENSG00000120051.14	Candidate	[27]
CFAP61	ENSG00000089101.17	Candidate	[27]
CFAP126	ENSG00000188931.3	Candidate	[27]
CFAP161	ENSG00000156206.13	Candidate	[27]
CLUAP1	ENSG00000103351.12	Established	[27]
CNGA1	ENSG00000198515.13	Established	[27]
CNGA2	ENSG00000183862.5	Established	[27]
CNGA4	ENSG00000132259.12	Candidate	[27]
CNGB1	ENSG00000070729.13	Established	[27]
CNTRL	ENSG00000119397.16	Candidate	[27]
CNTROB	ENSG00000170037.13	Candidate	[27]
CRB3	ENSG00000130545.15	Candidate	[27]
CROCC	ENSG00000058453.16	Candidate	[27]
CRX	ENSG00000105392.15	Established	[27]
CSNK1D	ENSG00000141551.14	Candidate	[27]
CSPP1	ENSG00000104218.14	Established	[27]
CTTN	ENSG00000085733.15	Candidate	[27]
CTU2	ENSG00000174177.12	Candidate	[33]
DCDC2	ENSG00000146038.11	Established	[27]
DCTN1	ENSG00000204843.12	Candidate	[27]
DDX59	ENSG00000118197.13	Established	[27]
DENND4A	ENSG00000174485.15	Candidate	[41]
DISC1	ENSG00000162946.20	Candidate	[27]
DNAAF1	ENSG00000154099.17	Established	[27]
DNAAF2	ENSG00000165506.14	Established	[27]
DNAAF3	ENSG00000167646.13	Established	[27]
DNAAF5	ENSG00000164818.15	Established	[27]
DNAH1	ENSG00000114841.17	Established	[27]
DNAH2	ENSG00000183914.14	Candidate	[27]
DNAH5	ENSG00000039139.9	Established	[27]
DNAH6	ENSG00000115423.18	Established	[27]
DNAH9	ENSG00000007174.17	Candidate	[27]
DNAH10	ENSG00000197653.14	Candidate	[27]
DNAH11	ENSG00000105877.17	Established	[27]
DNAI1	ENSG00000122735.15	Established	[27]
DNAI2	ENSG00000171595.13	Established	[27]
DNAJB13	ENSG00000187726.8	Established	[27]
DNAL1	ENSG00000119661.14	Established	[27]
DNAL4	ENSG00000100246.12	Candidate	[27]
DNALI1	ENSG00000163879.10	Candidate	[27]
DPCD	ENSG00000166171.12	Candidate	[27]
DRC1	ENSG00000157856.10	Established	[27]
DRC3	ENSG00000171962.17	Candidate	[27]
DVL1	ENSG00000107404.17	Established*	[32]
DYNC2H1	ENSG00000187240.13	Established	[27]
DYNC2LI1	ENSG00000138036.18	Established	[27]
DYNLT1	ENSG00000146425.10	Candidate	[27]
DYX1C1	ENSG00000256061.7	Established	[27]
DZIP1	ENSG00000134874.17	Candidate	[27]
EFCAB7	ENSG00000203965.12	Candidate	[27]
EFHC1	ENSG00000096093.14	Established	[27]
EFHC2	ENSG00000183690.12	Candidate	[27]
EVC	ENSG00000072840.12	Established	[27]
EVC2	ENSG00000173040.12	Established	[27]
EXOC3L2	ENSG00000130201.7	Established	[33]
EXOC4	ENSG00000131558.14	Candidate	[27]
FAM58A	ENSG00000262919.7	Established	[27]
FAM161A	ENSG00000170264.12	Established	[27]
FAM98C	ENSG00000130244.12	Established	[33]
FBF1	ENSG00000188878.17	Candidate	[27]
FGFR1OP	ENSG00000213066.11	Candidate	[27]
FIGNL1	ENSG00000132436.11	Candidate	[27]
FLCN	ENSG00000154803.12	Established	[27]
FOPNL	ENSG00000133393.12	Candidate	[27]
FOXJ1	ENSG00000129654.7	Candidate	[27]
FUZ	ENSG00000010361.13	Candidate	[27]
GALNT11	ENSG00000178234.12	Established	[27]
GAS8	ENSG00000141013.14	Established	[27]
GDI2	ENSG00000057608.16	Candidate	[27]
GLI1	ENSG00000111087.9	Candidate	[27]
GLI2	ENSG00000074047.20	Established	[27]
GLI3	ENSG00000106571.12	Established	[27]
GLIS2	ENSG00000126603.8	Established	[27]
GMPPB	ENSG00000173540.12	Candidate	[29]
GNAI2	ENSG00000114353.16	Candidate	[27]
GNAI3	ENSG00000065135.8	Candidate	[27]
GNAS	ENSG00000087460.23	Candidate	[27]
GPBAR1	ENSG00000179921.14	Candidate	[27]
GPR161	ENSG00000143147.14	Established	[27]
GSK3A	ENSG00000105723.11	Candidate	[27]
GSTP1	ENSG00000084207.15	Candidate	[29]
HNF1B	ENSG00000275410.4	Candidate	[27]
HSPB11	ENSG00000081870.11	Candidate	[27]
HTR6	ENSG00000158748.3	Candidate	[27]
HTT	ENSG00000197386.10	Candidate	[27]
HYDIN	ENSG00000157423.17	Established	[27]
HYLS1	ENSG00000198331.10	Established	[27]
ICK	ENSG00000112144.15	Established	[27]
IFT20	ENSG00000109083.13	Candidate	[27]
IFT27	ENSG00000100360.14	Established	[27]
IFT43	ENSG00000119650.12	Established	[27]
IFT46	ENSG00000118096.7	Candidate	[27]
IFT52	ENSG00000101052.12	Established	[27]
IFT57	ENSG00000114446.4	Established	[27]
IFT74	ENSG00000096872.15	Candidate	[27]
IFT80	ENSG00000068885.14	Established	[27]
IFT81	ENSG00000122970.15	Established	[27]
IFT88	ENSG00000032742.17	Established*	[37]
IFT122	ENSG00000163913.11	Established	[27]
IFT140	ENSG00000187535.13	Established	[27]
IFT172	ENSG00000138002.14	Established	[27]
INPP5B	ENSG00000204084.12	Candidate	[27]
INPP5E	ENSG00000148384.11	Established	[27]
INTU	ENSG00000164066.12	Established	[27]
INVS	ENSG00000119509.12	Established	[27]
IQCB1	ENSG00000173226.16	Established	[27]
IQCE	ENSG00000106012.17	Established*	[36]
IQCG	ENSG00000114473.13	Candidate	[27]
IQUB	ENSG00000164675.10	Candidate	[27]
KIAA0556	ENSG00000047578.12	Established	[27]
KIAA0586	ENSG00000100578.14	Established	[27]
KIAA0753	ENSG00000198920.9	Established	[27]
KIAA1217	ENSG00000120549.16	Candidate	[27]
KIF7	ENSG00000166813.14	Established	[27]
KIF17	ENSG00000117245.12	Candidate	[27]
KIF19	ENSG00000196169.14	Candidate	[27]
KIF24	ENSG00000186638.15	Candidate	[27]
KIF27	ENSG00000165115.14	Candidate	[27]
KIF2A	ENSG00000068796.16	Candidate	[27]
KIF3A	ENSG00000131437.15	Candidate	[27]
KIF3B	ENSG00000101350.7	Candidate	[27]
KIF3C	ENSG00000084731.13	Candidate	[27]
KIFAP3	ENSG00000075945.12	Candidate	[27]
KIZ	ENSG00000088970.15	Established	[27]
LCA5	ENSG00000135338.13	Established	[27]
LRRC6	ENSG00000129295.8	Established	[27]
LRRC49	ENSG00000137821.11	Candidate	[27]
LRRCC1	ENSG00000133739.15	Established	[33]
LUZP1	ENSG00000169641.13	Candidate	[27]
LZTFL1	ENSG00000163818.16	Established	[27]
MAK	ENSG00000111837.11	Established	[27]
MAL	ENSG00000172005.10	Candidate	[27]
MAPRE1	ENSG00000101367.8	Candidate	[27]
MARK4	ENSG00000007047.14	Candidate	[27]
MCHR1	ENSG00000128285.4	Candidate	[27]
MCIDAS	ENSG00000234602.7	Established	[27]
MCRS1	ENSG00000187778.13	Candidate	[27]
MDM1	ENSG00000111554.14	Candidate	[27]
MKKS	ENSG00000125863.17	Established	[27]
MKS1	ENSG00000011143.16	Established	[27]
MLF1	ENSG00000178053.17	Candidate	[27]
MNS1	ENSG00000138587.5	Candidate	[27]
MOK	ENSG00000080823.21	Candidate	[27]
MORN3	ENSG00000139714.12	Candidate	[27]
MST1	ENSG00000173531.15	Candidate	[27]
MXI1	ENSG00000119950.20	Candidate	[27]
MYB	ENSG00000118513.18	Candidate	[27]
MYCBP	ENSG00000214114.8	Candidate	[29]
NASP	ENSG00000132780.16	Candidate	[29]
NEK1	ENSG00000137601.15	Established	[27]
NEK2	ENSG00000117650.12	Established	[27]
NEK4	ENSG00000114904.12	Candidate	[27]
NEK8	ENSG00000160602.13	Established	[27]
NEK9	ENSG00000119638.12	Established	[27]
NIN	ENSG00000100503.23	Candidate	[27]
NINL	ENSG00000101004.14	Candidate	[27]
NME5	ENSG00000112981.4	Candidate	[27]
NME7	ENSG00000143156.13	Established	[27]
NME8	ENSG00000086288.11	Established	[27]
NOTO	ENSG00000214513.3	Candidate	[27]
NPHP1	ENSG00000144061.12	Established	[27]
NPHP3	ENSG00000113971.18	Established	[27]
NPHP4	ENSG00000131697.17	Established	[27]
NUBP1	ENSG00000103274.10	Candidate	[27]
NUBP2	ENSG00000095906.16	Candidate	[27]
OCRL	ENSG00000122126.15	Candidate	[27]
ODF2	ENSG00000136811.16	Candidate	[27]
OFD1	ENSG00000046651.14	Established	[27]
ORC1	ENSG00000085840.12	Candidate	[27]
OSR1	ENSG00000143867.6	Candidate	[27]
PACRG	ENSG00000112530.11	Candidate	[27]
PAFAH1B1	ENSG00000007168.12	Candidate	[27]
PAH	ENSG00000171759.9	Candidate	[29]
PARD3	ENSG00000148498.15	Candidate	[27]
PCM1	ENSG00000078674.17	Candidate	[27]
PCNT	ENSG00000160299.16	Candidate	[27]
PDE1C	ENSG00000154678.16	Candidate	[29]
PDE6D	ENSG00000156973.13	Established	[27]
PEBP1	ENSG00000089220.4	Candidate	[27]
PIBF1	ENSG00000083535.15	Established	[27]
PIFO	ENSG00000173947.13	Candidate	[27]
PIH1D3	ENSG00000080572.12	Established	[27]
PIK3R4	ENSG00000196455.7	Established	[27]
PKD1	ENSG00000008710.17	Established	[27]
PKD2	ENSG00000118762.7	Established	[27]
PKD1L1	ENSG00000158683.7	Established	[27]
PKD2L1	ENSG00000107593.16	Candidate	[27]
PKHD1	ENSG00000170927.14	Established	[27]
PLK1	ENSG00000166851.14	Candidate	[27]
PLK4	ENSG00000142731.10	Candidate	[27]
POC1A	ENSG00000164087.7	Candidate	[27]
POC1B	ENSG00000139323.13	Established	[27]
POC5	ENSG00000152359.14	Candidate	[27]
POMGNT1	ENSG00000085998.13	Established	[27]
POMT2	ENSG00000009830.11	Candidate	[39]
PPP1R32	ENSG00000162148.10	Candidate	[27]
PPP2CA	ENSG00000113575.9	Candidate	[27]
PPP2R1A	ENSG00000105568.17	Candidate	[27]
PRKACA	ENSG00000072062.13	Candidate	[27]
PRKACB	ENSG00000142875.19	Candidate	[27]
PRKAR1A	ENSG00000108946.14	Candidate	[27]
PRKAR2A	ENSG00000114302.15	Candidate	[27]
PRKAR2B	ENSG00000005249.12	Candidate	[27]
PROSER3	ENSG00000167595.14	Candidate	[27]
PTCH1	ENSG00000185920.15	Established	[27]
PTK7	ENSG00000112655.15	Candidate	[27]
PTPDC1	ENSG00000158079.14	Candidate	[27]
RAB11A	ENSG00000103769.9	Candidate	[27]
RAB11B	ENSG00000185236.11	Candidate	[27]
RAB11FIP3	ENSG00000090565.15	Candidate	[27]
RAB17	ENSG00000124839.12	Candidate	[27]
RAB23	ENSG00000112210.11	Established	[27]
RAB28	ENSG00000157869.14	Established	[27]
RAB29	ENSG00000117280.12	Candidate	[27]
RAB3IP	ENSG00000127328.21	Candidate	[27]
RAB8A	ENSG00000167461.11	Candidate	[27]
RFX2	ENSG00000087903.12	Candidate	[27]
RFX3	ENSG00000080298.15	Candidate	[27]
RILPL1	ENSG00000188026.11	Candidate	[27]
RILPL2	ENSG00000150977.10	Candidate	[27]
ROPN1	ENSG00000065371.17	Candidate	[27]
ROPN1L	ENSG00000145491.11	Candidate	[27]
RP1	ENSG00000104237.6	Established	[27]
RP2	ENSG00000102218.5	Established	[27]
RP1L1	ENSG00000183638.5	Established	[27]
RPGR	ENSG00000156313.12	Established	[27]
RPGRIP1	ENSG00000092200.12	Established	[27]
RPGRIP1L	ENSG00000103494.12	Established	[27]
RSG1	ENSG00000132881.11	Candidate	[27]
RSPH1	ENSG00000160188.9	Established	[27]
RSPH3	ENSG00000130363.11	Established	[27]
RSPH9	ENSG00000172426.15	Established	[27]
RSPH14	ENSG00000100218.11	Candidate	[27]
RSPH4A	ENSG00000111834.12	Established	[27]
RTTN	ENSG00000176225.12	Candidate	[27]
SASS6	ENSG00000156876.9	Candidate	[27]
SAV1	ENSG00000151748.14	Candidate	[27]
SAXO1	ENSG00000155875.13	Candidate	[27]
SCLT1	ENSG00000151466.11	Established	[27]
SDCCAG8	ENSG00000054282.15	Established	[27]
SEPT2	ENSG00000168385.17	Candidate	[27]
SEPT7	ENSG00000122545.18	Candidate	[27]
SIL1	ENSG00000120725.12	Established	[33]
SLC47A2	ENSG00000180638.17	Candidate	[27]
SLC4A1	ENSG00000004939.13	Candidate	[27]
SMO	ENSG00000128602.9	Established	[27]
SNAP25	ENSG00000132639.12	Candidate	[27]
SNX10	ENSG00000086300.15	Candidate	[27]
SPA17	ENSG00000064199.6	Candidate	[27]
SPAG1	ENSG00000104450.12	Established	[27]
SPAG6	ENSG00000077327.15	Candidate	[27]
SPAG16	ENSG00000144451.18	Established*	[30],[31]
SPAG17	ENSG00000155761.13	Candidate	[27]
SPATA7	ENSG00000042317.16	Established	[27]
SPEF1	ENSG00000101222.12	Candidate	[27]
SPEF2	ENSG00000152582.12	Established*	[40]
SPICE1	ENSG00000163611.11	Candidate	[27]
SRD5A1	ENSG00000145545.11	Candidate	[28]
SSNA1	ENSG00000176101.11	Candidate	[27]
SSTR3	ENSG00000278195.1	Candidate	[27]
SSX2IP	ENSG00000117155.16	Candidate	[27]
STIL	ENSG00000123473.15	Candidate	[27]
STK3	ENSG00000104375.15	Candidate	[27]
STK36	ENSG00000163482.11	Established*	[34]
STK39	ENSG00000198648.10	Candidate	[27]
STK38L	ENSG00000211455.7	Candidate	[27]
STOML3	ENSG00000133115.11	Candidate	[27]
STX3	ENSG00000166900.14	Candidate	[27]
SUFU	ENSG00000107882.11	Established	[27]
SYNE2	ENSG00000054654.15	Candidate	[27]
TAPT1	ENSG00000169762.16	Established	[27]
TBC1D7	ENSG00000145979.17	Candidate	[27]
TBC1D31	ENSG00000156787.16	Candidate	[27]
TBC1D32	ENSG00000146350.13	Established	[27]
TBX3	ENSG00000135111.14	Candidate	[27]
TCTEX1D2	ENSG00000213123.10	Established	[27]
TCTN1	ENSG00000204852.15	Established	[27]
TCTN2	ENSG00000168778.11	Established	[27]
TCTN3	ENSG00000119977.20	Established	[27]
TEKT1	ENSG00000167858.12	Established*	[38]
TEKT2	ENSG00000092850.11	Candidate	[27]
TEKT3	ENSG00000125409.12	Candidate	[27]
TEKT4	ENSG00000163060.7	Candidate	[27]
TEKT5	ENSG00000153060.7	Candidate	[27]
TEX9	ENSG00000151575.14	Candidate	[27]
TMEM17	ENSG00000186889.9	Established	[27]
TMEM67	ENSG00000164953.15	Established	[27]
TMEM80	ENSG00000177042.14	Candidate	[27]
TMEM107	ENSG00000179029.14	Established	[27]
TMEM138	ENSG00000149483.11	Established	[27]
TMEM216	ENSG00000187049.9	Established	[27]
TMEM231	ENSG00000205084.10	Established	[27]
TMEM237	ENSG00000155755.18	Established	[27]
TOPORS	ENSG00000197579.7	Established	[27]
TPRA1	ENSG00000163870.14	Candidate	[27]
TRAF3IP1	ENSG00000204104.11	Established	[27]
TRAPPC3	ENSG00000054116.11	Established	[33]
TRIM32	ENSG00000119401.10	Established	[27]
TRIP11	ENSG00000100815.12	Candidate	[27]
TTBK2	ENSG00000128881.16	Established	[27]
TTC8	ENSG00000165533.18	Established	[27]
TTC17	ENSG00000052841.14	Candidate	[27]
TTC25	ENSG00000204815.8	Established	[27]
TTC26	ENSG00000105948.13	Candidate	[27]
TTC29	ENSG00000137473.17	Candidate	[27]
TTC21A	ENSG00000168026.16	Candidate	[27]
TTC30A	ENSG00000197557.6	Candidate	[27]
TTC21B	ENSG00000123607.14	Established	[27]
TTC30B	ENSG00000196659.9	Candidate	[27]
TTLL3	ENSG00000214021.15	Candidate	[27]
TTLL5	ENSG00000119685.19	Established	[27]
TTLL6	ENSG00000170703.15	Candidate	[27]
TTLL9	ENSG00000131044.16	Candidate	[27]
TUB	ENSG00000166402.8	Established	[27]
TUBA1A	ENSG00000167552.13	Candidate	[27]
TUBA4A	ENSG00000127824.13	Candidate	[27]
TUBA1C	ENSG00000167553.14	Candidate	[27]
TUBB	ENSG00000196230.12	Candidate	[27]
TUBB2A	ENSG00000137267.5	Candidate	[27]
TUBB2B	ENSG00000137285.9	Candidate	[27]
TUBB3	ENSG00000258947.6	Candidate	[27]
TUBE1	ENSG00000074935.13	Candidate	[27]
TUBGCP6	ENSG00000128159.11	Candidate	[27]
TULP1	ENSG00000112041.12	Established	[27]
TULP3	ENSG00000078246.15	Candidate	[27]
ULK4	ENSG00000168038.10	Candidate	[27]
UNC119	ENSG00000109103.11	Established	[27]
USP33	ENSG00000077254.14	Candidate	[27]
USP9X	ENSG00000124486.12	Established	[27]
VHL	ENSG00000134086.7	Candidate	[27]
WDPCP	ENSG00000143951.15	Established	[27]
WDR3	ENSG00000065183.15	Candidate	[29]
WDR19	ENSG00000157796.17	Established	[27]
WDR34	ENSG00000119333.11	Established	[27]
WDR35	ENSG00000118965.14	Established	[27]
WDR60	ENSG00000126870.15	Established	[27]
WDR62	ENSG00000075702.16	Candidate	[27]
WDR78	ENSG00000152763.16	Candidate	[27]
WNK1	ENSG00000060237.16	Candidate	[27]
WNK4	ENSG00000126562.16	Candidate	[27]
WRAP73	ENSG00000116213.15	Candidate	[27]
XPNPEP3	ENSG00000196236.12	Established	[27]
ZIC2	ENSG00000043355.10	Established	[27]
ZMYND10	ENSG00000004838.13	Established	[27]
ZMYND12	ENSG00000066185.12	Candidate	[29]
ZNF423	ENSG00000102935.11	Established	[27]
*: In a previous study27, these genes were labeled as “candidate,” but we changed them to “established” because causative mutations have been identified in these genes in recent reports30–32,34,36–38,40.
